# Supplementary material for: Genomic characterization revealing the high rate of tet(X4)-positive Escherichia coli in animals associated with successful genetic elements
Source: Front Microbiol. 2024 Jun 24;15:1423352. doi: 10.3389/fmicb.2024.1423352 (PMC11228144; doi:10.3389/fmicb.2024.1423352)
Supplement: Supplementary file 1 [file Table_1.XLSX]

## Sheet: Sheet1
Table S1. MIC (Minimum Inhibitory Concentration) values of the strains collected in this study for various antibiotics.
TGC: Tigecycline; TET: Tetracycline; GEN: Gentamicin; AMK: Amikacin; AMP: Ampicillin; IMP: Imipenem; CAZ: Ceftazidime; CTX: cefotaxime; CHL: Chloramphenicol; CIP: Ciprofloxacin; FOS: Fosfomycin ; CT: Colistin; SXT: Sulfamethoxazole/Trimethoprim.
MIC breakpoint based on CLSI and EUCAST guidelines: TGC>0.5, TET≥16, GEN≥8, AMK≥16, AMP≥32, IMP≥4, CAZ≥16, CTX≥4, CHL≥32, CIP≥1, FOS≥256, CT≥4, STX>4
Collected Strains	Sequenced Strains	AMP	CHL	CIP	IMP	CAZ	GEN	TGC	TET	AMK	CTX	FOS	CT	SXT
20PF12	TECO25	2	>128	≤0.03	≤0.25	≤1	4	32	256	4	≤1	≤16	≤0.125	≤0.25
20PF14	TECO26	256	128	0.25	≤0.25	≤1	2	32	256	4	≤1	≤16	0.5	64
20PF17	TECO27	>256	>128	0.125	≤0.25	64	2	64	>256	4	4	≤16	0.25	>64
20PF19	TECO23	8	>128	≤0.03	≤0.25	≤1	2	32	256	4	≤1	≤16	0.25	>64
20PF22	TECO10	>256	>128	0.5	≤0.25	128	2	32	256	4	4	≤16	0.25	≤0.25
20PF24	TECO17	>256	>128	0.125	≤0.25	128	2	64	>256	4	2	≤16	0.25	>64
20PF29	TECO29	>256	>128	0.25	≤0.25	2	64	32	256	4	8	≤16	0.25	>64
20PF30	TECO30	>256	>128	0.25	≤0.25	≤1	64	16	256	4	8	≤16	0.25	>64
20PF37	TECO21	>256	>128	1	≤0.25	64	≤1	32	256	2	2	≤16	≤0.125	>64
20PF38	TECO32	>256	>128	0.25	≤0.25	2	64	32	>256	4	8	≤16	0.25	>64
20PF4	TECO7	>256	>128	0.5	≤0.25	64	2	64	256	4	2	≤16	0.25	64
20PF40	TECO33	>256	>128	0.25	≤0.25	2	64	16	256	4	8	≤16	0.25	>64
20PF60	TECO11	>256	>128	0.5	≤0.25	16	4	32	256	4	256	≤16	0.25	>64
20PF7	TECO3	>256	>128	≤0.03	≤0.25	≤1	4	64	>256	4	≤1	≤16	0.5	≤0.25
20PF8	-	8	>128	≤0.03	≤0.25	≤1	2	32	256	4	≤1	≤16	0.25	≤0.25
20PF9	TECO5	>256	128	0.5	≤0.25	16	256	16	256	4	16	≤16	≤0.125	>64
20PN10	TECO34	>256	>128	1	≤0.25	≤1	2	16	256	4	≤1	≤16	0.25	>64
20PN11	TECO36	>256	>128	1	≤0.25	≤1	2	16	256	4	≤1	≤16	0.25	>64
20PN12	TECO37	>256	>128	0.25	≤0.25	≤1	128	32	256	4	16	≤16	0.25	>64
20PN13	TECO38	>256	>128	≤0.03	≤0.25	128	2	64	>256	4	8	≤16	0.25	64
20PN16	TECO39	>256	>128	0.5	≤0.25	≤1	4	32	256	4	≤1	≤16	0.25	>64
20PN18	TECO15	>256	>128	1	≤0.25	128	4	32	>256	4	16	≤16	0.5	>64
20PN209	TECO13	>256	>128	0.5	≤0.25	64	4	32	256	8	4	≤16	0.25	>64
20PN21	TECO16	>256	>128	1	≤0.25	256	2	32	>256	4	32	≤16	0.25	>64
20PN231	TECO6	>256	128	0.5	≤0.25	≤1	4	64	256	4	≤1	≤16	0.25	64
20PN269	TECO24	>256	>128	0.25	≤0.25	2	128	32	256	4	16	≤16	0.25	>64
20PN281	TECO9	>256	>128	2	≤0.25	≤1	256	64	256	4	≤1	≤16	0.25	>64
20PN3	TECO8	>256	>128	1	≤0.25	≤1	2	16	256	4	≤1	≤16	0.5	>64
20PN310	-	>256	>128	2	≤0.25	≤1	>256	32	256	4	≤1	≤16	0.5	>32
20PN317	-	>256	64	0.5	≤0.25	≤1	128	32	256	4	≤1	≤16	0.25	>32
20PN318	-	>256	>128	16	≤0.25	≤1	128	32	256	4	≤1	≤16	≤0.25	>32
20PN319	-	>256	>128	32	≤0.25	≤1	256	64	256	4	≤1	≤16	0.5	>32
20PN320	-	>256	64	0.5	≤0.25	≤1	≤1	32	256	4	≤1	≤16	0.5	>32
20PN321	-	>256	>128	32	≤0.25	≤1	256	64	256	4	≤1	32	0.5	>32
20PN322	-	>256	>128	16	≤0.25	≤1	256	32	256	4	≤1	≤16	0.5	>32
20PN323	-	128	>128	0.5	≤0.25	8	≤1	64	256	4	2	≤16	0.5	>32
20PN324	-	>256	>128	16	≤0.25	≤1	256	64	256	4	≤1	≤16	0.25	>32
20PN325	-	>256	>128	256	≤0.25	≤1	256	32	256	4	≤1	≤16	0.25	>32
20PN326	-	128	>128	1	≤0.25	16	2	64	>256	4	2	≤16	≤0.25	>32
20PN327	-	>256	>128	32	≤0.25	≤1	≤1	64	256	4	≤1	≤16	0.5	≤0.25
20PN328	-	>256	>128	0.5	≤0.25	≤1	≤1	32	256	4	≤1	≤16	0.25	>32
20PN329	-	>256	>128	16	≤0.25	≤1	128	64	256	4	≤1	≤16	≤0.25	>32
20PN330	-	128	128	1	≤0.25	8	≤1	32	128	4	2	≤16	0.5	>32
20PN331	-	>256	>128	1	≤0.25	2	≤1	32	256	2	≤1	256	≤0.25	≤0.25
20PN333	-	>256	128	0.5	≤0.25	≤1	2	32	256	4	≤1	≤16	≤0.25	≤0.25
20PN336	-	>256	>128	0.5	≤0.25	≤1	2	64	256	4	≤1	≤16	≤0.25	≤0.25
20PN344	-	>256	64	32	≤0.25	32	256	16	256	4	32	≤16	≤0.25	>32
20PN348	-	>256	128	32	≤0.25	≤1	256	32	256	4	≤1	≤16	≤0.25	>32
20PN349	-	>256	>128	1	≤0.25	32	2	32	256	4	≤1	≤16	≤0.25	>32
20PN350	-	>256	128	0.5	≤0.25	≤1	2	64	256	4	≤1	≤16	≤0.25	>32
20PN351	-	>256	64	0.5	≤0.25	≤1	≤1	16	256	4	≤1	≤16	≤0.25	≤0.25
20PN353	-	>256	128	16	≤0.25	≤1	256	32	256	4	≤1	≤16	≤0.25	>32
20PN355	-	>256	128	0.5	≤0.25	≤1	2	32	256	4	≤1	≤16	≤0.25	>32
20PN356	-	>256	128	0.5	≤0.25	≤1	2	32	>256	4	≤1	≤16	0.5	>32
20PN357	-	>256	>128	0.5	≤0.25	≤1	2	32	256	4	≤1	≤16	≤0.25	≤0.25
20PN359	-	>256	128	0.5	≤0.25	≤1	2	32	256	4	≤1	≤16	≤0.25	>32
20PN360	-	>256	128	1	≤0.25	≤1	2	32	256	4	≤1	≤16	0.5	≤0.25
20PN361	-	>256	128	0.25	≤0.25	≤1	2	16	256	4	≤1	≤16	≤0.25	>32
20PN362	-	>256	>128	16	≤0.25	4	64	32	256	4	16	≤16	0.25	>32
20PN363	-	>256	>128	32	≤0.25	128	>256	64	256	4	>256	≤16	≤0.25	>32
20PN364	-	>256	64	0.25	≤0.25	≤1	≤1	64	>256	4	≤1	≤16	0.25	>32
20PN366	-	>256	32	0.25	≤0.25	≤1	≤1	32	256	4	≤1	≤16	≤0.25	>32
20PN367	-	>256	64	0.5	≤0.25	≤1	2	64	256	4	≤1	≤16	≤0.25	>32
20PN368	-	>256	>128	32	≤0.25	128	>256	128	>256	4	256	≤16	0.5	>32
20PN369	-	>256	>128	1	≤0.25	≤1	2	32	>256	4	≤1	≤16	≤0.25	>32
20PN370	-	>256	128	1	≤0.25	≤1	≤1	32	256	4	≤1	≤16	≤0.25	≤0.25
20PN371	TECO103	128	>128	4	≤0.25	4	≤1	32	256	2	≤1	≤16	0.5	>32
20PN4	TECO4	>256	>128	0.5	≤0.25	≤1	2	32	256	4	≤1	≤16	0.25	64
20PN41	TECO19	>256	>128	1	≤0.25	64	2	64	>256	4	16	≤16	0.5	>64
20PN43	TECO40	>256	>128	1	≤0.25	≤1	>256	32	256	4	≤1	≤16	0.25	>64
20PN44	TECO41	>256	>128	1	≤0.25	≤1	>256	32	256	4	≤1	≤16	0.25	>64
20PN45	TECO42	>256	>128	0.25	≤0.25	≤1	2	16	256	4	≤1	≤16	≤0.125	64
20PN55	TECO12	>256	>128	1	≤0.25	64	4	32	>256	8	16	≤16	0.25	>64
20PN56	TECO43	>256	>128	1	≤0.25	≤1	4	32	256	4	≤1	≤16	0.25	>64
20PN57	TECO44	>256	>128	0.5	≤0.25	≤1	2	16	256	4	≤1	≤16	0.25	>64
20PN58	-	>256	>128	2	≤0.25	≤1	2	64	256	8	≤1	≤16	0.5	1
20PN59	TECO45	>256	>128	1	≤0.25	≤1	2	16	256	4	≤1	≤16	0.25	>64
20PN602	-	8	>128	0.5	≤0.25	≤1	2	32	>256	4	≤1	≤16	≤0.25	>32
20PN611	-	>256	128	8	≤0.25	2	2	64	>256	4	≤1	≤16	≤0.25	>32
20PN616	-	>256	128	≤0.03	≤0.25	256	2	128	256	4	8	≤16	≤0.25	>32
20PN617	-	>256	128	0.25	≤0.25	64	2	32	256	4	256	≤16	0.5	>32
20PN618	-	>256	128	≤0.03	≤0.25	128	2	128	>256	4	4	≤16	≤0.25	>32
20PN619	-	>256	128	≤0.03	≤0.25	128	2	32	256	4	4	≤16	≤0.25	>32
20PN620	-	>256	128	1	≤0.25	≤1	128	32	256	4	≤1	≤16	≤0.25	>32
20PN622	-	>256	>128	2	≤0.25	256	2	64	>256	4	8	≤16	0.5	>32
20PN623	-	>256	>128	≤0.03	≤0.25	256	2	128	>256	4	8	≤16	0.5	>32
20PN624	-	>256	128	≤0.03	≤0.25	128	≤1	64	>256	4	4	≤16	≤0.25	>32
20PN625	-	>256	64	0.25	≤0.25	≤1	2	64	>256	4	≤1	≤16	≤0.25	>32
20PN626	-	>256	>128	2	≤0.25	2	64	32	256	4	8	≤16	≤0.25	>32
20PN627	-	>256	>128	1	≤0.25	128	2	32	>256	8	4	≤16	0.5	0.5
20PN629	-	>256	>128	2	≤0.25	≤1	64	128	>256	4	8	≤16	0.25	>32
20PN630	-	>256	128	1	≤0.25	128	4	32	256	8	8	≤16	≤0.25	>32
20PN631	-	>256	64	1	≤0.25	256	4	64	256	8	8	≤16	≤0.25	>32
20PN639	-	>256	64	0.5	≤0.25	≤1	≤1	32	256	4	≤1	≤16	0.5	≤0.25
20PN64	TECO46	256	>128	1	≤0.25	≤1	4	8	256	4	≤1	≤16	0.25	64
20PN640	-	>256	16	16	≤0.25	≤1	>256	64	256	4	≤1	32	0.25	>32
20PN645	-	>256	>128	16	≤0.25	2	>256	64	>256	4	≤1	32	≤0.25	>32
20PN646	-	>256	>128	1	≤0.25	4	≤1	32	256	4	32	128	≤0.25	>32
20PN647	-	>256	>128	16	≤0.25	≤1	2	32	256	4	≤1	≤16	≤0.25	>32
20PN649	-	>256	4	≤0.03	≤0.25	≤1	≤1	0.5	4	4	≤1	≤16	0.25	≤0.25
20PN652	-	>256	>128	0.5	≤0.25	2	≤1	64	>256	4	≤1	≤16	≤0.25	>32
20PN656	TECO110	>256	64	0.25	≤0.25	≤1	≤1	32	256	4	≤1	≤16	0.25	≤0.25
20PN658	-	>256	128	0.5	0.5	≤1	≤1	64	256	4	≤1	≤16	0.5	≤0.25
20PN67	TECO18	>256	128	≤0.03	≤0.25	≤1	2	32	256	2	≤1	≤16	0.25	64
20PN670	TECO105	>256	>128	0.25	≤0.25	≤1	128	128	>256	4	8	≤16	0.25	>32
20PN68	TECO47	>256	>128	4	≤0.25	≤1	4	64	>256	4	≤1	≤16	0.25	>64
20PN686	-	>256	128	0.5	≤0.25	≤1	≤1	64	256	4	≤1	≤16	0.25	>32
20PN689	-	>256	>128	128	≤0.25	≤1	≤1	32	256	4	≤1	≤16	0.5	>32
20PN698	-	>256	64	4	≤0.25	≤1	≤1	64	256	4	≤1	≤16	0.25	>32
20PN704	-	>256	128	0.5	≤0.25	≤1	2	32	>256	4	≤1	≤16	≤0.25	>32
20PN705	-	>256	128	0.25	≤0.25	≤1	32	64	>256	4	16	≤16	0.5	>32
20PN707	-	>256	>128	0.5	≤0.25	≤1	≤1	64	256	4	≤1	≤16	0.5	>32
20PN715	TECO106	>256	64	0.5	≤0.25	32	128	32	256	4	128	≤16	0.25	>32
20PN717	-	>256	>128	0.5	≤0.25	≤1	≤1	32	256	4	≤1	≤16	0.5	>32
20PN726	-	>256	>128	0.5	≤0.25	≤1	32	64	>256	4	8	≤16	0.25	>32
20PN745	-	>256	128	64	≤0.25	≤1	≤1	32	256	2	≤1	≤16	0.5	>32
20PN750	-	128	128	0.5	≤0.25	≤1	≤1	64	256	4	≤1	≤16	0.25	>32
20PN755	-	>256	128	≤0.03	≤0.25	256	≤1	128	>256	4	4	≤16	≤0.25	>32
20PN759	-	>256	>128	32	>4	>256	256	64	256	4	256	≤16	0.25	>32
20PN761	-	256	64	0.5	≤0.25	≤1	≤1	32	256	2	≤1	≤16	0.25	≤0.25
20PN763	-	256	>128	16	≤0.25	≤1	128	32	256	4	≤1	≤16	0.5	>32
20PN768	-	>256	>128	32	≤0.25	≤1	256	64	>256	4	≤1	≤16	0.25	>32
20PN772	-	>256	128	1	≤0.25	≤1	≤1	32	256	8	≤1	≤16	0.5	>32
20PN773	-	>256	64	0.5	≤0.25	≤1	2	16	256	4	≤1	≤16	≤0.25	≤0.25
20PN775	-	>256	>128	1	≤0.25	≤1	≤1	64	256	4	≤1	≤16	0.25	>32
20PN776	-	>256	>128	0.5	≤0.25	≤1	≤1	32	256	4	≤1	≤16	≤0.25	>32
20PN78	TECO48	>256	>128	≤0.03	≤0.25	32	4	32	256	4	2	≤16	0.25	≤0.25
20PN784	-	>256	128	0.25	≤0.25	≤1	2	16	256	4	≤1	≤16	≤0.25	>32
20PN786	-	>256	>128	1	≤0.25	≤1	2	32	256	4	≤1	≤16	≤0.25	>32
20PN788	-	>256	>128	0.25	≤0.25	≤1	2	32	>256	8	≤1	≤16	≤0.25	>32
20PN791	-	>256	>128	1	≤0.25	64	2	16	256	4	4	≤16	≤0.25	>32
20PN792	-	>256	64	2	≤0.25	≤1	≤1	32	256	4	≤1	≤16	0.25	>32
20PN795	-	>256	>128	0.5	≤0.25	≤1	2	64	>256	4	≤1	≤16	≤0.25	>32
20PN80	TECO20	>256	>128	1	≤0.25	256	4	32	>256	4	16	≤16	0.25	>64
20PN801	-	>256	>128	0.5	≤0.25	128	2	128	>256	4	4	≤16	0.5	>32
20PN81	TECO49	>256	>128	1	≤0.25	≤1	4	64	>256	4	≤1	≤16	0.25	>64
20PN83	TECO50	>256	>128	1	≤0.25	≤1	256	32	256	4	≤1	≤16	≤0.125	>64
20PN84	TECO51	>256	>128	0.5	≤0.25	64	2	32	256	4	2	≤16	0.25	≤0.25
20PN85	TECO35	>256	>128	1	≤0.25	64	4	64	>256	4	2	≤16	0.25	>64
20PN87	TECO31	>256	>128	0.5	≤0.25	≤1	2	16	256	4	≤1	≤16	0.25	>64
20PN88	TECO1	>256	>128	2	≤0.25	32	256	32	256	4	4	≤16	0.5	>64
20PN89	TECO28	>256	128	0.5	≤0.25	64	128	32	256	8	8	≤16	0.25	64
20PN9	TECO14	>256	>128	16	≤0.25	≤1	4	32	256	4	≤1	≤16	0.5	>64
20PN94	TECO22	>256	>128	1	≤0.25	64	4	32	256	4	8	≤16	≤0.125	>64
20PW41	TECO108	256	>128	0.5	≤0.25	≤1	≤1	64	256	2	≤1	≤16	0.25	≤0.25
47P1FS3	47P1FS3-2	>256	8	128	≤0.25	2	4	8	256	4	≤1	≤16	0.5	≤0.25
