# Supplementary material for: Genomic characterization revealing the high rate of tet(X4)-positive Escherichia coli in animals associated with successful genetic elements
Source: Front Microbiol. 2024 Jun 24;15:1423352. doi: 10.3389/fmicb.2024.1423352 (PMC11228144; doi:10.3389/fmicb.2024.1423352)
Supplement: Supplementary file 2 [file Table_2.XLSX]

## Sheet: TableS2A
Table S2A. Detailed information of the tet(X4)-positive E. coli obtained from GenBank used in Figure2.
Strains	Origin	Location	Accession number
S314-1	inpatient stool	Guangdong	GCA_019879605.1
YPE10	pork sample	JiangSu	GCA_008807135.1
94EC	healthy indiviual stool	Singapore	GCA_009905135.1
2EC1	healthy indiviual stool	Singapore	GCA_009905115.1
PK8568	chicken	Pakistan	GCA_019428645.1
63-2	retail chicken meat	Sichuan	GCA_014075595.1
TKEC21-17	wastewater	Turkey	GCA_022385195.1
S221-6	inpatient stool	Guangdong	GCA_019879735.1

## Sheet: TableS2B
Table S2B. Detailed information of the tet(X4)-positive E. coli obtained from GenBank following the published manuscripts from 2019 to 2022 related to tet(X4)-positive E. coli.
Strains	Origin	Location	Year	Accession number	Reference
LHM10-1	pig stool	jiangXi	2017	SAMN11087649	Sun J, Chen C, Cui CY, Zhang Y, Liu X, Cui ZH, Ma XY, Feng Y, Fang LX, Lian XL, Zhang RM, Tang YZ, Zhang KX, Liu HM, Zhuang ZH, Zhou SD, Lv JN, Du H, Huang B, Yu FY, Mathema B, Kreiswirth BN, Liao XP, Chen L, Liu YH. Plasmid-encoded tet(X) genes that confer high-level tigecycline resistance in Escherichia coli. Nat Microbiol. 2019 Sep;4(9):1457-1464. doi: 10.1038/s41564-019-0496-4. Epub 2019 Jun …
G3X16-2	pig stool	GuangXi	2017	SAMN11180601	Sun J, Chen C, Cui CY, Zhang Y, Liu X, Cui ZH, Ma XY, Feng Y, Fang LX, Lian XL, Zhang RM, Tang YZ, Zhang KX, Liu HM, Zhuang ZH, Zhou SD, Lv JN, Du H, Huang B, Yu FY, Mathema B, Kreiswirth BN, Liao XP, Chen L, Liu YH. Plasmid-encoded tet(X) genes that confer high-level tigecycline resistance in Escherichia coli. Nat Microbiol. 2019 Sep;4(9):1457-1464. doi: 10.1038/s41564-019-0496-4. Epub 2019 Jun …
2019XSC8	retail pork	Sichuang	2019	SRP192184	Bai L, Du P, Du Y, Sun H, Zhang P, Wan Y, Lin Q, Fanning S, Cui S, Wu Y. Detection of plasmid-mediated tigecycline-resistant gene tet(X4) in Escherichia coli from pork, Sichuan and Shandong Provinces, China, February 2019. Euro Surveill. 2019 Jun;24(25):1900340. doi: 10.2807/1560-7917.ES.2019.24.25.1900340. PMID: 31241040; PMCID: PMC6593906.
2019XSC9	retail pork	Sichuang	2019	SRP192184	Bai L, Du P, Du Y, Sun H, Zhang P, Wan Y, Lin Q, Fanning S, Cui S, Wu Y. Detection of plasmid-mediated tigecycline-resistant gene tet(X4) in Escherichia coli from pork, Sichuan and Shandong Provinces, China, February 2019. Euro Surveill. 2019 Jun;24(25):1900340. doi: 10.2807/1560-7917.ES.2019.24.25.1900340. PMID: 31241040; PMCID: PMC6593907.
2019XSD6	retail pork	Shangdong	2019	SRP192184	Bai L, Du P, Du Y, Sun H, Zhang P, Wan Y, Lin Q, Fanning S, Cui S, Wu Y. Detection of plasmid-mediated tigecycline-resistant gene tet(X4) in Escherichia coli from pork, Sichuan and Shandong Provinces, China, February 2019. Euro Surveill. 2019 Jun;24(25):1900340. doi: 10.2807/1560-7917.ES.2019.24.25.1900340. PMID: 31241040; PMCID: PMC6593908.
2019XSD8	retail pork	Shangdong	2019	SRP192184	Bai L, Du P, Du Y, Sun H, Zhang P, Wan Y, Lin Q, Fanning S, Cui S, Wu Y. Detection of plasmid-mediated tigecycline-resistant gene tet(X4) in Escherichia coli from pork, Sichuan and Shandong Provinces, China, February 2019. Euro Surveill. 2019 Jun;24(25):1900340. doi: 10.2807/1560-7917.ES.2019.24.25.1900340. PMID: 31241040; PMCID: PMC6593909.
2019XSD9	retail pork	Shangdong	2019	SRP192184	Bai L, Du P, Du Y, Sun H, Zhang P, Wan Y, Lin Q, Fanning S, Cui S, Wu Y. Detection of plasmid-mediated tigecycline-resistant gene tet(X4) in Escherichia coli from pork, Sichuan and Shandong Provinces, China, February 2019. Euro Surveill. 2019 Jun;24(25):1900340. doi: 10.2807/1560-7917.ES.2019.24.25.1900340. PMID: 31241040; PMCID: PMC6593910.
2019XSD10	retail pork	Shangdong	2019	SRP192184	Bai L, Du P, Du Y, Sun H, Zhang P, Wan Y, Lin Q, Fanning S, Cui S, Wu Y. Detection of plasmid-mediated tigecycline-resistant gene tet(X4) in Escherichia coli from pork, Sichuan and Shandong Provinces, China, February 2019. Euro Surveill. 2019 Jun;24(25):1900340. doi: 10.2807/1560-7917.ES.2019.24.25.1900340. PMID: 31241040; PMCID: PMC6593911.
2019XSD11	retail pork	Shangdong	2019	SRP192184	Bai L, Du P, Du Y, Sun H, Zhang P, Wan Y, Lin Q, Fanning S, Cui S, Wu Y. Detection of plasmid-mediated tigecycline-resistant gene tet(X4) in Escherichia coli from pork, Sichuan and Shandong Provinces, China, February 2019. Euro Surveill. 2019 Jun;24(25):1900340. doi: 10.2807/1560-7917.ES.2019.24.25.1900340. PMID: 31241040; PMCID: PMC6593912.
2ZN37-2	stool migratory birds	Guangdong	2018	GCF_007352595.1	Chen C, Cui CY, Zhang Y, He Q, Wu XT, Li G, Liao XP, Kreiswirth BN, Liu YH, Chen L, Sun J. Emergence of mobile tigecycline resistance mechanism in Escherichia coli strains from migratory birds in China. Emerg Microbes Infect. 2019;8(1):1219-1222. doi: 10.1080/22221751.2019.1653795. PMID: 31429665; PMCID: PMC6713155.
2FT38-2	stool migratory birds	Guangdong	2018	GCF_007352605.1	Chen C, Cui CY, Zhang Y, He Q, Wu XT, Li G, Liao XP, Kreiswirth BN, Liu YH, Chen L, Sun J. Emergence of mobile tigecycline resistance mechanism in Escherichia coli strains from migratory birds in China. Emerg Microbes Infect. 2019;8(1):1219-1222. doi: 10.1080/22221751.2019.1653795. PMID: 31429665; PMCID: PMC6713155.
2FT39	stool migratory birds	Guangdong	2018	GCF_007352615.1	Chen C, Cui CY, Zhang Y, He Q, Wu XT, Li G, Liao XP, Kreiswirth BN, Liu YH, Chen L, Sun J. Emergence of mobile tigecycline resistance mechanism in Escherichia coli strains from migratory birds in China. Emerg Microbes Infect. 2019;8(1):1219-1222. doi: 10.1080/22221751.2019.1653795. PMID: 31429665; PMCID: PMC6713155.
STB20-1	pig stool	JiangSu	2017	GCF_011691525.1	Fang LX, Chen C, Yu DL, Sun RY, Cui CY, Chen L, Liao XP, Liu YH, Sun J. Complete Nucleotide Sequence of a Novel Plasmid Bearing the High-Level Tigecycline Resistance Gene tet(X4). Antimicrob Agents Chemother. 2019 Oct 22;63(11):e01373-19. doi: 10.1128/AAC.01373-19. PMID: 31481444; PMCID: PMC6811429.
YY76-1	cow feces	Hainan	2018	GCF_008080655.1	Chen C, Wu XT, He Q, Chen L, Cui CY, Zhang Y, Chen SH, Liao XP, Liu YH, Sun J. Complete sequence of a tet(X4)-harboring IncX1 plasmid, pYY76-1-2, in Escherichia coli from a cattle sample in China. Antimicrob Agents Chemother. 2019 Oct 7;63(12):e01528-19. doi: 10.1128/AAC.01528-19. Epub ahead of print. PMID: 31591124; PMCID: PMC6879257.
YPE3	pork sample	JiangSu	2019	GCA_008807295.1	Li R, Lu X, Liu Z, Liu Y, Xiao X, Wang Z. Rapid detection and characterization of tet(X4)-positive Escherichia coli strains with nanopore sequencing. J Antimicrob Chemother. 2020 Apr 1;75(4):1068-1070. doi: 10.1093/jac/dkz528. PMID: 31930283.
YPE12	pork sample	JiangSu	2019	GCA_008807155.1	Li R, Lu X, Liu Z, Liu Y, Xiao X, Wang Z. Rapid detection and characterization of tet(X4)-positive Escherichia coli strains with nanopore sequencing. J Antimicrob Chemother. 2020 Apr 1;75(4):1068-1070. doi: 10.1093/jac/dkz528. PMID: 31930283.
YPE10	pork sample	JiangSu	2019	GCA_008807135.1	Li R, Lu X, Liu Z, Liu Y, Xiao X, Wang Z. Rapid detection and characterization of tet(X4)-positive Escherichia coli strains with nanopore sequencing. J Antimicrob Chemother. 2020 Apr 1;75(4):1068-1070. doi: 10.1093/jac/dkz528. PMID: 31930283.
ZA31	Anal swab	JiangSu	2018	GCA_012102865.1	Li R, Peng K, Li Y, Liu Y, Wang Z. Exploring tet(X)-bearing tigecycline-resistant bacteria of swine farming environments. Sci Total Environ. 2020 Sep 1;733:139306. doi: 10.1016/j.scitotenv.2020.139306. Epub 2020 May 11. PMID: 32446072.
ZF31	Faeces	JiangSu	2018	GCA_011045875.1	Li R, Peng K, Li Y, Liu Y, Wang Z. Exploring tet(X)-bearing tigecycline-resistant bacteria of swine farming environments. Sci Total Environ. 2020 Sep 1;733:139306. doi: 10.1016/j.scitotenv.2020.139306. Epub 2020 May 11. PMID: 32446072.
ZF34	Faeces	JiangSu	2018	GCA_011045895.1	Li R, Peng K, Li Y, Liu Y, Wang Z. Exploring tet(X)-bearing tigecycline-resistant bacteria of swine farming environments. Sci Total Environ. 2020 Sep 1;733:139306. doi: 10.1016/j.scitotenv.2020.139306. Epub 2020 May 11. PMID: 32446072.
HN-P16	pig	Henan	2018	GCA_014529325.1	Sun C, Cui M, Zhang S, Liu D, Fu B, Li Z, Bai R, Wang Y, Wang H, Song L, Zhang C, Zhao Q, Shen J, Xu S, Wu C, Wang Y. Genomic epidemiology of animal-derived tigecycline-resistant Escherichia coli across China reveals recent endemic plasmid-encoded tet(X4) gene. Commun Biol. 2020 Jul 31;3(1):412. doi: 10.1038/s42003-020-01148-0. PMID: 32737421; PMCID: PMC7395754.
HN-P19	pig	Henan	2018	GCA_014529315.1	Sun C, Cui M, Zhang S, Liu D, Fu B, Li Z, Bai R, Wang Y, Wang H, Song L, Zhang C, Zhao Q, Shen J, Xu S, Wu C, Wang Y. Genomic epidemiology of animal-derived tigecycline-resistant Escherichia coli across China reveals recent endemic plasmid-encoded tet(X4) gene. Commun Biol. 2020 Jul 31;3(1):412. doi: 10.1038/s42003-020-01148-0. PMID: 32737421; PMCID: PMC7395754.
SC-P319	pig	Sichuan	2018	GCA_014529305.1	Sun C, Cui M, Zhang S, Liu D, Fu B, Li Z, Bai R, Wang Y, Wang H, Song L, Zhang C, Zhao Q, Shen J, Xu S, Wu C, Wang Y. Genomic epidemiology of animal-derived tigecycline-resistant Escherichia coli across China reveals recent endemic plasmid-encoded tet(X4) gene. Commun Biol. 2020 Jul 31;3(1):412. doi: 10.1038/s42003-020-01148-0. PMID: 32737421; PMCID: PMC7395754.
NX-C107	chicken	Ningxia	2018	GCA_014529285.1	Sun C, Cui M, Zhang S, Liu D, Fu B, Li Z, Bai R, Wang Y, Wang H, Song L, Zhang C, Zhao Q, Shen J, Xu S, Wu C, Wang Y. Genomic epidemiology of animal-derived tigecycline-resistant Escherichia coli across China reveals recent endemic plasmid-encoded tet(X4) gene. Commun Biol. 2020 Jul 31;3(1):412. doi: 10.1038/s42003-020-01148-0. PMID: 32737421; PMCID: PMC7395754.
NX-C108	chicken	Ningxia	2018	GCA_014529245.1	Sun C, Cui M, Zhang S, Liu D, Fu B, Li Z, Bai R, Wang Y, Wang H, Song L, Zhang C, Zhao Q, Shen J, Xu S, Wu C, Wang Y. Genomic epidemiology of animal-derived tigecycline-resistant Escherichia coli across China reveals recent endemic plasmid-encoded tet(X4) gene. Commun Biol. 2020 Jul 31;3(1):412. doi: 10.1038/s42003-020-01148-0. PMID: 32737421; PMCID: PMC7395754.
NX-C113	chicken	Ningxia	2018	GCA_014529255.1	Sun C, Cui M, Zhang S, Liu D, Fu B, Li Z, Bai R, Wang Y, Wang H, Song L, Zhang C, Zhao Q, Shen J, Xu S, Wu C, Wang Y. Genomic epidemiology of animal-derived tigecycline-resistant Escherichia coli across China reveals recent endemic plasmid-encoded tet(X4) gene. Commun Biol. 2020 Jul 31;3(1):412. doi: 10.1038/s42003-020-01148-0. PMID: 32737421; PMCID: PMC7395754.
NX-C122	chicken	Ningxia	2018	GCA_014529205.1	Sun C, Cui M, Zhang S, Liu D, Fu B, Li Z, Bai R, Wang Y, Wang H, Song L, Zhang C, Zhao Q, Shen J, Xu S, Wu C, Wang Y. Genomic epidemiology of animal-derived tigecycline-resistant Escherichia coli across China reveals recent endemic plasmid-encoded tet(X4) gene. Commun Biol. 2020 Jul 31;3(1):412. doi: 10.1038/s42003-020-01148-0. PMID: 32737421; PMCID: PMC7395754.
NX-C123	chicken	Ningxia	2018	GCA_014529195.1	Sun C, Cui M, Zhang S, Liu D, Fu B, Li Z, Bai R, Wang Y, Wang H, Song L, Zhang C, Zhao Q, Shen J, Xu S, Wu C, Wang Y. Genomic epidemiology of animal-derived tigecycline-resistant Escherichia coli across China reveals recent endemic plasmid-encoded tet(X4) gene. Commun Biol. 2020 Jul 31;3(1):412. doi: 10.1038/s42003-020-01148-0. PMID: 32737421; PMCID: PMC7395754.
NX-C133	chicken	Ningxia	2018	GCA_014529185.1	Sun C, Cui M, Zhang S, Liu D, Fu B, Li Z, Bai R, Wang Y, Wang H, Song L, Zhang C, Zhao Q, Shen J, Xu S, Wu C, Wang Y. Genomic epidemiology of animal-derived tigecycline-resistant Escherichia coli across China reveals recent endemic plasmid-encoded tet(X4) gene. Commun Biol. 2020 Jul 31;3(1):412. doi: 10.1038/s42003-020-01148-0. PMID: 32737421; PMCID: PMC7395754.
NX-P150	pig	Ningxia	2018	GCA_014529155.1	Sun C, Cui M, Zhang S, Liu D, Fu B, Li Z, Bai R, Wang Y, Wang H, Song L, Zhang C, Zhao Q, Shen J, Xu S, Wu C, Wang Y. Genomic epidemiology of animal-derived tigecycline-resistant Escherichia coli across China reveals recent endemic plasmid-encoded tet(X4) gene. Commun Biol. 2020 Jul 31;3(1):412. doi: 10.1038/s42003-020-01148-0. PMID: 32737421; PMCID: PMC7395754.
NX-C134	chicken	Ningxia	2018	GCA_014529145.1	Sun C, Cui M, Zhang S, Liu D, Fu B, Li Z, Bai R, Wang Y, Wang H, Song L, Zhang C, Zhao Q, Shen J, Xu S, Wu C, Wang Y. Genomic epidemiology of animal-derived tigecycline-resistant Escherichia coli across China reveals recent endemic plasmid-encoded tet(X4) gene. Commun Biol. 2020 Jul 31;3(1):412. doi: 10.1038/s42003-020-01148-0. PMID: 32737421; PMCID: PMC7395754.
NX-P165	pig	Ningxia	2018	GCA_014529125.1	Sun C, Cui M, Zhang S, Liu D, Fu B, Li Z, Bai R, Wang Y, Wang H, Song L, Zhang C, Zhao Q, Shen J, Xu S, Wu C, Wang Y. Genomic epidemiology of animal-derived tigecycline-resistant Escherichia coli across China reveals recent endemic plasmid-encoded tet(X4) gene. Commun Biol. 2020 Jul 31;3(1):412. doi: 10.1038/s42003-020-01148-0. PMID: 32737421; PMCID: PMC7395754.
NX-P194	pig	Ningxia	2018	GCA_014529095.1	Sun C, Cui M, Zhang S, Liu D, Fu B, Li Z, Bai R, Wang Y, Wang H, Song L, Zhang C, Zhao Q, Shen J, Xu S, Wu C, Wang Y. Genomic epidemiology of animal-derived tigecycline-resistant Escherichia coli across China reveals recent endemic plasmid-encoded tet(X4) gene. Commun Biol. 2020 Jul 31;3(1):412. doi: 10.1038/s42003-020-01148-0. PMID: 32737421; PMCID: PMC7395754.
NX-P181	pig	Ningxia	2018	GCA_014529085.1	Sun C, Cui M, Zhang S, Liu D, Fu B, Li Z, Bai R, Wang Y, Wang H, Song L, Zhang C, Zhao Q, Shen J, Xu S, Wu C, Wang Y. Genomic epidemiology of animal-derived tigecycline-resistant Escherichia coli across China reveals recent endemic plasmid-encoded tet(X4) gene. Commun Biol. 2020 Jul 31;3(1):412. doi: 10.1038/s42003-020-01148-0. PMID: 32737421; PMCID: PMC7395754.
SAX-P30	pig	Shaanxi	2018	GCA_014529055.1	Sun C, Cui M, Zhang S, Liu D, Fu B, Li Z, Bai R, Wang Y, Wang H, Song L, Zhang C, Zhao Q, Shen J, Xu S, Wu C, Wang Y. Genomic epidemiology of animal-derived tigecycline-resistant Escherichia coli across China reveals recent endemic plasmid-encoded tet(X4) gene. Commun Biol. 2020 Jul 31;3(1):412. doi: 10.1038/s42003-020-01148-0. PMID: 32737421; PMCID: PMC7395754.
SAX-C22	chicken	Shaanxi	2018	GCA_014529045.1	Sun C, Cui M, Zhang S, Liu D, Fu B, Li Z, Bai R, Wang Y, Wang H, Song L, Zhang C, Zhao Q, Shen J, Xu S, Wu C, Wang Y. Genomic epidemiology of animal-derived tigecycline-resistant Escherichia coli across China reveals recent endemic plasmid-encoded tet(X4) gene. Commun Biol. 2020 Jul 31;3(1):412. doi: 10.1038/s42003-020-01148-0. PMID: 32737421; PMCID: PMC7395754.
SAX-P29	pig	Shaanxi	2018	GCA_014529025.1	Sun C, Cui M, Zhang S, Liu D, Fu B, Li Z, Bai R, Wang Y, Wang H, Song L, Zhang C, Zhao Q, Shen J, Xu S, Wu C, Wang Y. Genomic epidemiology of animal-derived tigecycline-resistant Escherichia coli across China reveals recent endemic plasmid-encoded tet(X4) gene. Commun Biol. 2020 Jul 31;3(1):412. doi: 10.1038/s42003-020-01148-0. PMID: 32737421; PMCID: PMC7395754.
SAX-P33	pig	Shaanxi	2018	GCA_014528985.1	Sun C, Cui M, Zhang S, Liu D, Fu B, Li Z, Bai R, Wang Y, Wang H, Song L, Zhang C, Zhao Q, Shen J, Xu S, Wu C, Wang Y. Genomic epidemiology of animal-derived tigecycline-resistant Escherichia coli across China reveals recent endemic plasmid-encoded tet(X4) gene. Commun Biol. 2020 Jul 31;3(1):412. doi: 10.1038/s42003-020-01148-0. PMID: 32737421; PMCID: PMC7395754.
SAX-P40	pig	Shaanxi	2018	GCA_014528945.1	Sun C, Cui M, Zhang S, Liu D, Fu B, Li Z, Bai R, Wang Y, Wang H, Song L, Zhang C, Zhao Q, Shen J, Xu S, Wu C, Wang Y. Genomic epidemiology of animal-derived tigecycline-resistant Escherichia coli across China reveals recent endemic plasmid-encoded tet(X4) gene. Commun Biol. 2020 Jul 31;3(1):412. doi: 10.1038/s42003-020-01148-0. PMID: 32737421; PMCID: PMC7395754.
SAX-P31	pig	Shaanxi	2018	GCA_014528965.1	Sun C, Cui M, Zhang S, Liu D, Fu B, Li Z, Bai R, Wang Y, Wang H, Song L, Zhang C, Zhao Q, Shen J, Xu S, Wu C, Wang Y. Genomic epidemiology of animal-derived tigecycline-resistant Escherichia coli across China reveals recent endemic plasmid-encoded tet(X4) gene. Commun Biol. 2020 Jul 31;3(1):412. doi: 10.1038/s42003-020-01148-0. PMID: 32737421; PMCID: PMC7395754.
SAX-P32	pig	Shaanxi	2018	GCA_014528935.1	Sun C, Cui M, Zhang S, Liu D, Fu B, Li Z, Bai R, Wang Y, Wang H, Song L, Zhang C, Zhao Q, Shen J, Xu S, Wu C, Wang Y. Genomic epidemiology of animal-derived tigecycline-resistant Escherichia coli across China reveals recent endemic plasmid-encoded tet(X4) gene. Commun Biol. 2020 Jul 31;3(1):412. doi: 10.1038/s42003-020-01148-0. PMID: 32737421; PMCID: PMC7395754.
SAX-P41	pig	Shaanxi	2018	GCA_014528925.1	Sun C, Cui M, Zhang S, Liu D, Fu B, Li Z, Bai R, Wang Y, Wang H, Song L, Zhang C, Zhao Q, Shen J, Xu S, Wu C, Wang Y. Genomic epidemiology of animal-derived tigecycline-resistant Escherichia coli across China reveals recent endemic plasmid-encoded tet(X4) gene. Commun Biol. 2020 Jul 31;3(1):412. doi: 10.1038/s42003-020-01148-0. PMID: 32737421; PMCID: PMC7395754.
SAX-C46	chicken	Shaanxi	2018	GCA_014528905.1	Sun C, Cui M, Zhang S, Liu D, Fu B, Li Z, Bai R, Wang Y, Wang H, Song L, Zhang C, Zhao Q, Shen J, Xu S, Wu C, Wang Y. Genomic epidemiology of animal-derived tigecycline-resistant Escherichia coli across China reveals recent endemic plasmid-encoded tet(X4) gene. Commun Biol. 2020 Jul 31;3(1):412. doi: 10.1038/s42003-020-01148-0. PMID: 32737421; PMCID: PMC7395754.
SAX-C50	chicken	Shaanxi	2018	GCA_014528865.1	Sun C, Cui M, Zhang S, Liu D, Fu B, Li Z, Bai R, Wang Y, Wang H, Song L, Zhang C, Zhao Q, Shen J, Xu S, Wu C, Wang Y. Genomic epidemiology of animal-derived tigecycline-resistant Escherichia coli across China reveals recent endemic plasmid-encoded tet(X4) gene. Commun Biol. 2020 Jul 31;3(1):412. doi: 10.1038/s42003-020-01148-0. PMID: 32737421; PMCID: PMC7395754.
SAX-C49	chicken	Shaanxi	2018	GCA_014528855.1	Sun C, Cui M, Zhang S, Liu D, Fu B, Li Z, Bai R, Wang Y, Wang H, Song L, Zhang C, Zhao Q, Shen J, Xu S, Wu C, Wang Y. Genomic epidemiology of animal-derived tigecycline-resistant Escherichia coli across China reveals recent endemic plasmid-encoded tet(X4) gene. Commun Biol. 2020 Jul 31;3(1):412. doi: 10.1038/s42003-020-01148-0. PMID: 32737421; PMCID: PMC7395754.
SAX-P42	pig	Shaanxi	2018	GCA_014528835.1	Sun C, Cui M, Zhang S, Liu D, Fu B, Li Z, Bai R, Wang Y, Wang H, Song L, Zhang C, Zhao Q, Shen J, Xu S, Wu C, Wang Y. Genomic epidemiology of animal-derived tigecycline-resistant Escherichia coli across China reveals recent endemic plasmid-encoded tet(X4) gene. Commun Biol. 2020 Jul 31;3(1):412. doi: 10.1038/s42003-020-01148-0. PMID: 32737421; PMCID: PMC7395754.
SAX-C51	chicken	Shaanxi	2018	GCA_014528825.1	Sun C, Cui M, Zhang S, Liu D, Fu B, Li Z, Bai R, Wang Y, Wang H, Song L, Zhang C, Zhao Q, Shen J, Xu S, Wu C, Wang Y. Genomic epidemiology of animal-derived tigecycline-resistant Escherichia coli across China reveals recent endemic plasmid-encoded tet(X4) gene. Commun Biol. 2020 Jul 31;3(1):412. doi: 10.1038/s42003-020-01148-0. PMID: 32737421; PMCID: PMC7395754.
SAX-P61	pig	Shaanxi	2018	GCA_014528785.1	Sun C, Cui M, Zhang S, Liu D, Fu B, Li Z, Bai R, Wang Y, Wang H, Song L, Zhang C, Zhao Q, Shen J, Xu S, Wu C, Wang Y. Genomic epidemiology of animal-derived tigecycline-resistant Escherichia coli across China reveals recent endemic plasmid-encoded tet(X4) gene. Commun Biol. 2020 Jul 31;3(1):412. doi: 10.1038/s42003-020-01148-0. PMID: 32737421; PMCID: PMC7395754.
SAX-P67	pig	Shaanxi	2018	GCA_014528775.1	Sun C, Cui M, Zhang S, Liu D, Fu B, Li Z, Bai R, Wang Y, Wang H, Song L, Zhang C, Zhao Q, Shen J, Xu S, Wu C, Wang Y. Genomic epidemiology of animal-derived tigecycline-resistant Escherichia coli across China reveals recent endemic plasmid-encoded tet(X4) gene. Commun Biol. 2020 Jul 31;3(1):412. doi: 10.1038/s42003-020-01148-0. PMID: 32737421; PMCID: PMC7395754.
SAX-P65	pig	Shaanxi	2018	GCA_014528755.1	Sun C, Cui M, Zhang S, Liu D, Fu B, Li Z, Bai R, Wang Y, Wang H, Song L, Zhang C, Zhao Q, Shen J, Xu S, Wu C, Wang Y. Genomic epidemiology of animal-derived tigecycline-resistant Escherichia coli across China reveals recent endemic plasmid-encoded tet(X4) gene. Commun Biol. 2020 Jul 31;3(1):412. doi: 10.1038/s42003-020-01148-0. PMID: 32737421; PMCID: PMC7395754.
SAX-P63	pig	Shaanxi	2018	GCA_014528745.1	Sun C, Cui M, Zhang S, Liu D, Fu B, Li Z, Bai R, Wang Y, Wang H, Song L, Zhang C, Zhao Q, Shen J, Xu S, Wu C, Wang Y. Genomic epidemiology of animal-derived tigecycline-resistant Escherichia coli across China reveals recent endemic plasmid-encoded tet(X4) gene. Commun Biol. 2020 Jul 31;3(1):412. doi: 10.1038/s42003-020-01148-0. PMID: 32737421; PMCID: PMC7395754.
SAX-P66	pig	Shaanxi	2018	GCA_014528725.1	Sun C, Cui M, Zhang S, Liu D, Fu B, Li Z, Bai R, Wang Y, Wang H, Song L, Zhang C, Zhao Q, Shen J, Xu S, Wu C, Wang Y. Genomic epidemiology of animal-derived tigecycline-resistant Escherichia coli across China reveals recent endemic plasmid-encoded tet(X4) gene. Commun Biol. 2020 Jul 31;3(1):412. doi: 10.1038/s42003-020-01148-0. PMID: 32737421; PMCID: PMC7395754.
SAX-P69	pig	Shaanxi	2018	GCA_014528705.1	Sun C, Cui M, Zhang S, Liu D, Fu B, Li Z, Bai R, Wang Y, Wang H, Song L, Zhang C, Zhao Q, Shen J, Xu S, Wu C, Wang Y. Genomic epidemiology of animal-derived tigecycline-resistant Escherichia coli across China reveals recent endemic plasmid-encoded tet(X4) gene. Commun Biol. 2020 Jul 31;3(1):412. doi: 10.1038/s42003-020-01148-0. PMID: 32737421; PMCID: PMC7395754.
SAX-P72	pig	Shaanxi	2018	GCA_014528675.1	Sun C, Cui M, Zhang S, Liu D, Fu B, Li Z, Bai R, Wang Y, Wang H, Song L, Zhang C, Zhao Q, Shen J, Xu S, Wu C, Wang Y. Genomic epidemiology of animal-derived tigecycline-resistant Escherichia coli across China reveals recent endemic plasmid-encoded tet(X4) gene. Commun Biol. 2020 Jul 31;3(1):412. doi: 10.1038/s42003-020-01148-0. PMID: 32737421; PMCID: PMC7395754.
SAX-P75	pig	Shaanxi	2018	GCA_014528655.1	Sun C, Cui M, Zhang S, Liu D, Fu B, Li Z, Bai R, Wang Y, Wang H, Song L, Zhang C, Zhao Q, Shen J, Xu S, Wu C, Wang Y. Genomic epidemiology of animal-derived tigecycline-resistant Escherichia coli across China reveals recent endemic plasmid-encoded tet(X4) gene. Commun Biol. 2020 Jul 31;3(1):412. doi: 10.1038/s42003-020-01148-0. PMID: 32737421; PMCID: PMC7395754.
SAX-P73	pig	Shaanxi	2018	GCA_014528645.1	Sun C, Cui M, Zhang S, Liu D, Fu B, Li Z, Bai R, Wang Y, Wang H, Song L, Zhang C, Zhao Q, Shen J, Xu S, Wu C, Wang Y. Genomic epidemiology of animal-derived tigecycline-resistant Escherichia coli across China reveals recent endemic plasmid-encoded tet(X4) gene. Commun Biol. 2020 Jul 31;3(1):412. doi: 10.1038/s42003-020-01148-0. PMID: 32737421; PMCID: PMC7395754.
SAX-P74	pig	Shaanxi	2018	GCA_014528625.1	Sun C, Cui M, Zhang S, Liu D, Fu B, Li Z, Bai R, Wang Y, Wang H, Song L, Zhang C, Zhao Q, Shen J, Xu S, Wu C, Wang Y. Genomic epidemiology of animal-derived tigecycline-resistant Escherichia coli across China reveals recent endemic plasmid-encoded tet(X4) gene. Commun Biol. 2020 Jul 31;3(1):412. doi: 10.1038/s42003-020-01148-0. PMID: 32737421; PMCID: PMC7395754.
SAX-P76	pig	Shaanxi	2018	GCA_014528595.1	Sun C, Cui M, Zhang S, Liu D, Fu B, Li Z, Bai R, Wang Y, Wang H, Song L, Zhang C, Zhao Q, Shen J, Xu S, Wu C, Wang Y. Genomic epidemiology of animal-derived tigecycline-resistant Escherichia coli across China reveals recent endemic plasmid-encoded tet(X4) gene. Commun Biol. 2020 Jul 31;3(1):412. doi: 10.1038/s42003-020-01148-0. PMID: 32737421; PMCID: PMC7395754.
SAX-P77	pig	Shaanxi	2018	GCA_014528585.1	Sun C, Cui M, Zhang S, Liu D, Fu B, Li Z, Bai R, Wang Y, Wang H, Song L, Zhang C, Zhao Q, Shen J, Xu S, Wu C, Wang Y. Genomic epidemiology of animal-derived tigecycline-resistant Escherichia coli across China reveals recent endemic plasmid-encoded tet(X4) gene. Commun Biol. 2020 Jul 31;3(1):412. doi: 10.1038/s42003-020-01148-0. PMID: 32737421; PMCID: PMC7395754.
SAX-P82	pig	Shaanxi	2018	GCA_014528545.1	Sun C, Cui M, Zhang S, Liu D, Fu B, Li Z, Bai R, Wang Y, Wang H, Song L, Zhang C, Zhao Q, Shen J, Xu S, Wu C, Wang Y. Genomic epidemiology of animal-derived tigecycline-resistant Escherichia coli across China reveals recent endemic plasmid-encoded tet(X4) gene. Commun Biol. 2020 Jul 31;3(1):412. doi: 10.1038/s42003-020-01148-0. PMID: 32737421; PMCID: PMC7395754.
SAX-P83	pig	Shaanxi	2018	GCA_014528515.1	Sun C, Cui M, Zhang S, Liu D, Fu B, Li Z, Bai R, Wang Y, Wang H, Song L, Zhang C, Zhao Q, Shen J, Xu S, Wu C, Wang Y. Genomic epidemiology of animal-derived tigecycline-resistant Escherichia coli across China reveals recent endemic plasmid-encoded tet(X4) gene. Commun Biol. 2020 Jul 31;3(1):412. doi: 10.1038/s42003-020-01148-0. PMID: 32737421; PMCID: PMC7395754.
SAX-P84	pig	Shaanxi	2018	GCA_014528535.1	Sun C, Cui M, Zhang S, Liu D, Fu B, Li Z, Bai R, Wang Y, Wang H, Song L, Zhang C, Zhao Q, Shen J, Xu S, Wu C, Wang Y. Genomic epidemiology of animal-derived tigecycline-resistant Escherichia coli across China reveals recent endemic plasmid-encoded tet(X4) gene. Commun Biol. 2020 Jul 31;3(1):412. doi: 10.1038/s42003-020-01148-0. PMID: 32737421; PMCID: PMC7395754.
SAX-C85	chicken	Shaanxi	2018	GCA_014528505.1	Sun C, Cui M, Zhang S, Liu D, Fu B, Li Z, Bai R, Wang Y, Wang H, Song L, Zhang C, Zhao Q, Shen J, Xu S, Wu C, Wang Y. Genomic epidemiology of animal-derived tigecycline-resistant Escherichia coli across China reveals recent endemic plasmid-encoded tet(X4) gene. Commun Biol. 2020 Jul 31;3(1):412. doi: 10.1038/s42003-020-01148-0. PMID: 32737421; PMCID: PMC7395754.
SAX-C86	chicken	Shaanxi	2018	GCA_014528475.1	Sun C, Cui M, Zhang S, Liu D, Fu B, Li Z, Bai R, Wang Y, Wang H, Song L, Zhang C, Zhao Q, Shen J, Xu S, Wu C, Wang Y. Genomic epidemiology of animal-derived tigecycline-resistant Escherichia coli across China reveals recent endemic plasmid-encoded tet(X4) gene. Commun Biol. 2020 Jul 31;3(1):412. doi: 10.1038/s42003-020-01148-0. PMID: 32737421; PMCID: PMC7395754.
SAX-C89	chicken	Shaanxi	2018	GCA_014528465.1	Sun C, Cui M, Zhang S, Liu D, Fu B, Li Z, Bai R, Wang Y, Wang H, Song L, Zhang C, Zhao Q, Shen J, Xu S, Wu C, Wang Y. Genomic epidemiology of animal-derived tigecycline-resistant Escherichia coli across China reveals recent endemic plasmid-encoded tet(X4) gene. Commun Biol. 2020 Jul 31;3(1):412. doi: 10.1038/s42003-020-01148-0. PMID: 32737421; PMCID: PMC7395754.
SAX-C93	chicken	Shaanxi	2018	GCA_014528415.1	Sun C, Cui M, Zhang S, Liu D, Fu B, Li Z, Bai R, Wang Y, Wang H, Song L, Zhang C, Zhao Q, Shen J, Xu S, Wu C, Wang Y. Genomic epidemiology of animal-derived tigecycline-resistant Escherichia coli across China reveals recent endemic plasmid-encoded tet(X4) gene. Commun Biol. 2020 Jul 31;3(1):412. doi: 10.1038/s42003-020-01148-0. PMID: 32737421; PMCID: PMC7395754.
SAX-C92	chicken	Shaanxi	2018	GCA_014528425.1	Sun C, Cui M, Zhang S, Liu D, Fu B, Li Z, Bai R, Wang Y, Wang H, Song L, Zhang C, Zhao Q, Shen J, Xu S, Wu C, Wang Y. Genomic epidemiology of animal-derived tigecycline-resistant Escherichia coli across China reveals recent endemic plasmid-encoded tet(X4) gene. Commun Biol. 2020 Jul 31;3(1):412. doi: 10.1038/s42003-020-01148-0. PMID: 32737421; PMCID: PMC7395754.
SAX-C94	chicken	Shaanxi	2018	GCA_014528405.1	Sun C, Cui M, Zhang S, Liu D, Fu B, Li Z, Bai R, Wang Y, Wang H, Song L, Zhang C, Zhao Q, Shen J, Xu S, Wu C, Wang Y. Genomic epidemiology of animal-derived tigecycline-resistant Escherichia coli across China reveals recent endemic plasmid-encoded tet(X4) gene. Commun Biol. 2020 Jul 31;3(1):412. doi: 10.1038/s42003-020-01148-0. PMID: 32737421; PMCID: PMC7395754.
SAX-C96	chicken	Shaanxi	2018	GCA_014528385.1	Sun C, Cui M, Zhang S, Liu D, Fu B, Li Z, Bai R, Wang Y, Wang H, Song L, Zhang C, Zhao Q, Shen J, Xu S, Wu C, Wang Y. Genomic epidemiology of animal-derived tigecycline-resistant Escherichia coli across China reveals recent endemic plasmid-encoded tet(X4) gene. Commun Biol. 2020 Jul 31;3(1):412. doi: 10.1038/s42003-020-01148-0. PMID: 32737421; PMCID: PMC7395754.
SAX-C95	chicken	Shaanxi	2018	GCA_014528365.1	Sun C, Cui M, Zhang S, Liu D, Fu B, Li Z, Bai R, Wang Y, Wang H, Song L, Zhang C, Zhao Q, Shen J, Xu S, Wu C, Wang Y. Genomic epidemiology of animal-derived tigecycline-resistant Escherichia coli across China reveals recent endemic plasmid-encoded tet(X4) gene. Commun Biol. 2020 Jul 31;3(1):412. doi: 10.1038/s42003-020-01148-0. PMID: 32737421; PMCID: PMC7395754.
SAX-C98	chicken	Shaanxi	2018	GCA_014528335.1	Sun C, Cui M, Zhang S, Liu D, Fu B, Li Z, Bai R, Wang Y, Wang H, Song L, Zhang C, Zhao Q, Shen J, Xu S, Wu C, Wang Y. Genomic epidemiology of animal-derived tigecycline-resistant Escherichia coli across China reveals recent endemic plasmid-encoded tet(X4) gene. Commun Biol. 2020 Jul 31;3(1):412. doi: 10.1038/s42003-020-01148-0. PMID: 32737421; PMCID: PMC7395754.
2BJ-P62	pig	Beijing	2018	GCA_014528325.1	Sun C, Cui M, Zhang S, Liu D, Fu B, Li Z, Bai R, Wang Y, Wang H, Song L, Zhang C, Zhao Q, Shen J, Xu S, Wu C, Wang Y. Genomic epidemiology of animal-derived tigecycline-resistant Escherichia coli across China reveals recent endemic plasmid-encoded tet(X4) gene. Commun Biol. 2020 Jul 31;3(1):412. doi: 10.1038/s42003-020-01148-0. PMID: 32737421; PMCID: PMC7395754.
SAX-C97	chicken	Shaanxi	2018	GCA_014528305.1	Sun C, Cui M, Zhang S, Liu D, Fu B, Li Z, Bai R, Wang Y, Wang H, Song L, Zhang C, Zhao Q, Shen J, Xu S, Wu C, Wang Y. Genomic epidemiology of animal-derived tigecycline-resistant Escherichia coli across China reveals recent endemic plasmid-encoded tet(X4) gene. Commun Biol. 2020 Jul 31;3(1):412. doi: 10.1038/s42003-020-01148-0. PMID: 32737421; PMCID: PMC7395754.
SAX-C99	chicken	Shaanxi	2018	GCA_014528275.1	Sun C, Cui M, Zhang S, Liu D, Fu B, Li Z, Bai R, Wang Y, Wang H, Song L, Zhang C, Zhao Q, Shen J, Xu S, Wu C, Wang Y. Genomic epidemiology of animal-derived tigecycline-resistant Escherichia coli across China reveals recent endemic plasmid-encoded tet(X4) gene. Commun Biol. 2020 Jul 31;3(1):412. doi: 10.1038/s42003-020-01148-0. PMID: 32737421; PMCID: PMC7395754.
GD-P07	pig	Guangdong	2018	GCA_014528265.1	Sun C, Cui M, Zhang S, Liu D, Fu B, Li Z, Bai R, Wang Y, Wang H, Song L, Zhang C, Zhao Q, Shen J, Xu S, Wu C, Wang Y. Genomic epidemiology of animal-derived tigecycline-resistant Escherichia coli across China reveals recent endemic plasmid-encoded tet(X4) gene. Commun Biol. 2020 Jul 31;3(1):412. doi: 10.1038/s42003-020-01148-0. PMID: 32737421; PMCID: PMC7395754.
SH-P08	pig	Shanghai	2018	GCA_014528235.1	Sun C, Cui M, Zhang S, Liu D, Fu B, Li Z, Bai R, Wang Y, Wang H, Song L, Zhang C, Zhao Q, Shen J, Xu S, Wu C, Wang Y. Genomic epidemiology of animal-derived tigecycline-resistant Escherichia coli across China reveals recent endemic plasmid-encoded tet(X4) gene. Commun Biol. 2020 Jul 31;3(1):412. doi: 10.1038/s42003-020-01148-0. PMID: 32737421; PMCID: PMC7395754.
GZ-P11	pig	Guizhou	2018	GCA_014528195.1	Sun C, Cui M, Zhang S, Liu D, Fu B, Li Z, Bai R, Wang Y, Wang H, Song L, Zhang C, Zhao Q, Shen J, Xu S, Wu C, Wang Y. Genomic epidemiology of animal-derived tigecycline-resistant Escherichia coli across China reveals recent endemic plasmid-encoded tet(X4) gene. Commun Biol. 2020 Jul 31;3(1):412. doi: 10.1038/s42003-020-01148-0. PMID: 32737421; PMCID: PMC7395754.
NX-C103	chicken	Ningxia	2018	GCA_014528175.1	Sun C, Cui M, Zhang S, Liu D, Fu B, Li Z, Bai R, Wang Y, Wang H, Song L, Zhang C, Zhao Q, Shen J, Xu S, Wu C, Wang Y. Genomic epidemiology of animal-derived tigecycline-resistant Escherichia coli across China reveals recent endemic plasmid-encoded tet(X4) gene. Commun Biol. 2020 Jul 31;3(1):412. doi: 10.1038/s42003-020-01148-0. PMID: 32737421; PMCID: PMC7395754.
NX-C102	chicken	Ningxia	2018	GCA_014528165.1	Sun C, Cui M, Zhang S, Liu D, Fu B, Li Z, Bai R, Wang Y, Wang H, Song L, Zhang C, Zhao Q, Shen J, Xu S, Wu C, Wang Y. Genomic epidemiology of animal-derived tigecycline-resistant Escherichia coli across China reveals recent endemic plasmid-encoded tet(X4) gene. Commun Biol. 2020 Jul 31;3(1):412. doi: 10.1038/s42003-020-01148-0. PMID: 32737421; PMCID: PMC7395754.
NX-C100	chicken	Ningxia	2018	GCA_014528185.1	Sun C, Cui M, Zhang S, Liu D, Fu B, Li Z, Bai R, Wang Y, Wang H, Song L, Zhang C, Zhao Q, Shen J, Xu S, Wu C, Wang Y. Genomic epidemiology of animal-derived tigecycline-resistant Escherichia coli across China reveals recent endemic plasmid-encoded tet(X4) gene. Commun Biol. 2020 Jul 31;3(1):412. doi: 10.1038/s42003-020-01148-0. PMID: 32737421; PMCID: PMC7395754.
NX-C104	chicken	Ningxia	2018	GCA_014528135.1	Sun C, Cui M, Zhang S, Liu D, Fu B, Li Z, Bai R, Wang Y, Wang H, Song L, Zhang C, Zhao Q, Shen J, Xu S, Wu C, Wang Y. Genomic epidemiology of animal-derived tigecycline-resistant Escherichia coli across China reveals recent endemic plasmid-encoded tet(X4) gene. Commun Biol. 2020 Jul 31;3(1):412. doi: 10.1038/s42003-020-01148-0. PMID: 32737421; PMCID: PMC7395754.
NX-C112	chicken	Ningxia	2018	GCA_014528115.1	Sun C, Cui M, Zhang S, Liu D, Fu B, Li Z, Bai R, Wang Y, Wang H, Song L, Zhang C, Zhao Q, Shen J, Xu S, Wu C, Wang Y. Genomic epidemiology of animal-derived tigecycline-resistant Escherichia coli across China reveals recent endemic plasmid-encoded tet(X4) gene. Commun Biol. 2020 Jul 31;3(1):412. doi: 10.1038/s42003-020-01148-0. PMID: 32737421; PMCID: PMC7395754.
NX-C105	chicken	Ningxia	2018	GCA_014528105.1	Sun C, Cui M, Zhang S, Liu D, Fu B, Li Z, Bai R, Wang Y, Wang H, Song L, Zhang C, Zhao Q, Shen J, Xu S, Wu C, Wang Y. Genomic epidemiology of animal-derived tigecycline-resistant Escherichia coli across China reveals recent endemic plasmid-encoded tet(X4) gene. Commun Biol. 2020 Jul 31;3(1):412. doi: 10.1038/s42003-020-01148-0. PMID: 32737421; PMCID: PMC7395754.
NX-C114	chicken	Ningxia	2018	GCA_014528065.1	Sun C, Cui M, Zhang S, Liu D, Fu B, Li Z, Bai R, Wang Y, Wang H, Song L, Zhang C, Zhao Q, Shen J, Xu S, Wu C, Wang Y. Genomic epidemiology of animal-derived tigecycline-resistant Escherichia coli across China reveals recent endemic plasmid-encoded tet(X4) gene. Commun Biol. 2020 Jul 31;3(1):412. doi: 10.1038/s42003-020-01148-0. PMID: 32737421; PMCID: PMC7395754.
NX-C124	chicken	Ningxia	2018	GCA_014528075.1	Sun C, Cui M, Zhang S, Liu D, Fu B, Li Z, Bai R, Wang Y, Wang H, Song L, Zhang C, Zhao Q, Shen J, Xu S, Wu C, Wang Y. Genomic epidemiology of animal-derived tigecycline-resistant Escherichia coli across China reveals recent endemic plasmid-encoded tet(X4) gene. Commun Biol. 2020 Jul 31;3(1):412. doi: 10.1038/s42003-020-01148-0. PMID: 32737421; PMCID: PMC7395754.
NX-P148	pig	Ningxia	2018	GCA_014528045.1	Sun C, Cui M, Zhang S, Liu D, Fu B, Li Z, Bai R, Wang Y, Wang H, Song L, Zhang C, Zhao Q, Shen J, Xu S, Wu C, Wang Y. Genomic epidemiology of animal-derived tigecycline-resistant Escherichia coli across China reveals recent endemic plasmid-encoded tet(X4) gene. Commun Biol. 2020 Jul 31;3(1):412. doi: 10.1038/s42003-020-01148-0. PMID: 32737421; PMCID: PMC7395754.
SAX-C13	chicken	Shaanxi	2018	GCA_014528025.1	Sun C, Cui M, Zhang S, Liu D, Fu B, Li Z, Bai R, Wang Y, Wang H, Song L, Zhang C, Zhao Q, Shen J, Xu S, Wu C, Wang Y. Genomic epidemiology of animal-derived tigecycline-resistant Escherichia coli across China reveals recent endemic plasmid-encoded tet(X4) gene. Commun Biol. 2020 Jul 31;3(1):412. doi: 10.1038/s42003-020-01148-0. PMID: 32737421; PMCID: PMC7395754.
NX-P149	pig	Ningxia	2018	GCA_014528005.1	Sun C, Cui M, Zhang S, Liu D, Fu B, Li Z, Bai R, Wang Y, Wang H, Song L, Zhang C, Zhao Q, Shen J, Xu S, Wu C, Wang Y. Genomic epidemiology of animal-derived tigecycline-resistant Escherichia coli across China reveals recent endemic plasmid-encoded tet(X4) gene. Commun Biol. 2020 Jul 31;3(1):412. doi: 10.1038/s42003-020-01148-0. PMID: 32737421; PMCID: PMC7395754.
SAX-C16	chicken	Shaanxi	2018	GCA_014527975.1	Sun C, Cui M, Zhang S, Liu D, Fu B, Li Z, Bai R, Wang Y, Wang H, Song L, Zhang C, Zhao Q, Shen J, Xu S, Wu C, Wang Y. Genomic epidemiology of animal-derived tigecycline-resistant Escherichia coli across China reveals recent endemic plasmid-encoded tet(X4) gene. Commun Biol. 2020 Jul 31;3(1):412. doi: 10.1038/s42003-020-01148-0. PMID: 32737421; PMCID: PMC7395754.
SAX-C15	chicken	Shaanxi	2018	GCA_014527955.1	Sun C, Cui M, Zhang S, Liu D, Fu B, Li Z, Bai R, Wang Y, Wang H, Song L, Zhang C, Zhao Q, Shen J, Xu S, Wu C, Wang Y. Genomic epidemiology of animal-derived tigecycline-resistant Escherichia coli across China reveals recent endemic plasmid-encoded tet(X4) gene. Commun Biol. 2020 Jul 31;3(1):412. doi: 10.1038/s42003-020-01148-0. PMID: 32737421; PMCID: PMC7395754.
NX-P157	pig	Ningxia	2018	GCA_014527935.1	Sun C, Cui M, Zhang S, Liu D, Fu B, Li Z, Bai R, Wang Y, Wang H, Song L, Zhang C, Zhao Q, Shen J, Xu S, Wu C, Wang Y. Genomic epidemiology of animal-derived tigecycline-resistant Escherichia coli across China reveals recent endemic plasmid-encoded tet(X4) gene. Commun Biol. 2020 Jul 31;3(1):412. doi: 10.1038/s42003-020-01148-0. PMID: 32737421; PMCID: PMC7395754.
NX-P162	pig	Ningxia	2018	GCA_014527925.1	Sun C, Cui M, Zhang S, Liu D, Fu B, Li Z, Bai R, Wang Y, Wang H, Song L, Zhang C, Zhao Q, Shen J, Xu S, Wu C, Wang Y. Genomic epidemiology of animal-derived tigecycline-resistant Escherichia coli across China reveals recent endemic plasmid-encoded tet(X4) gene. Commun Biol. 2020 Jul 31;3(1):412. doi: 10.1038/s42003-020-01148-0. PMID: 32737421; PMCID: PMC7395754.
NX-P163	pig	Ningxia	2018	GCA_014527905.1	Sun C, Cui M, Zhang S, Liu D, Fu B, Li Z, Bai R, Wang Y, Wang H, Song L, Zhang C, Zhao Q, Shen J, Xu S, Wu C, Wang Y. Genomic epidemiology of animal-derived tigecycline-resistant Escherichia coli across China reveals recent endemic plasmid-encoded tet(X4) gene. Commun Biol. 2020 Jul 31;3(1):412. doi: 10.1038/s42003-020-01148-0. PMID: 32737421; PMCID: PMC7395754.
NX-P164	pig	Ningxia	2018	GCA_014527855.1	Sun C, Cui M, Zhang S, Liu D, Fu B, Li Z, Bai R, Wang Y, Wang H, Song L, Zhang C, Zhao Q, Shen J, Xu S, Wu C, Wang Y. Genomic epidemiology of animal-derived tigecycline-resistant Escherichia coli across China reveals recent endemic plasmid-encoded tet(X4) gene. Commun Biol. 2020 Jul 31;3(1):412. doi: 10.1038/s42003-020-01148-0. PMID: 32737421; PMCID: PMC7395754.
NX-P182	pig	Ningxia	2018	GCA_014527825.1	Sun C, Cui M, Zhang S, Liu D, Fu B, Li Z, Bai R, Wang Y, Wang H, Song L, Zhang C, Zhao Q, Shen J, Xu S, Wu C, Wang Y. Genomic epidemiology of animal-derived tigecycline-resistant Escherichia coli across China reveals recent endemic plasmid-encoded tet(X4) gene. Commun Biol. 2020 Jul 31;3(1):412. doi: 10.1038/s42003-020-01148-0. PMID: 32737421; PMCID: PMC7395754.
NX-P168	pig	Ningxia	2018	GCA_014527845.1	Sun C, Cui M, Zhang S, Liu D, Fu B, Li Z, Bai R, Wang Y, Wang H, Song L, Zhang C, Zhao Q, Shen J, Xu S, Wu C, Wang Y. Genomic epidemiology of animal-derived tigecycline-resistant Escherichia coli across China reveals recent endemic plasmid-encoded tet(X4) gene. Commun Biol. 2020 Jul 31;3(1):412. doi: 10.1038/s42003-020-01148-0. PMID: 32737421; PMCID: PMC7395754.
NX-P167	pig	Ningxia	2018	GCA_014527835.1	Sun C, Cui M, Zhang S, Liu D, Fu B, Li Z, Bai R, Wang Y, Wang H, Song L, Zhang C, Zhao Q, Shen J, Xu S, Wu C, Wang Y. Genomic epidemiology of animal-derived tigecycline-resistant Escherichia coli across China reveals recent endemic plasmid-encoded tet(X4) gene. Commun Biol. 2020 Jul 31;3(1):412. doi: 10.1038/s42003-020-01148-0. PMID: 32737421; PMCID: PMC7395754.
NX-P184	pig	Ningxia	2018	GCA_014527805.1	Sun C, Cui M, Zhang S, Liu D, Fu B, Li Z, Bai R, Wang Y, Wang H, Song L, Zhang C, Zhao Q, Shen J, Xu S, Wu C, Wang Y. Genomic epidemiology of animal-derived tigecycline-resistant Escherichia coli across China reveals recent endemic plasmid-encoded tet(X4) gene. Commun Biol. 2020 Jul 31;3(1):412. doi: 10.1038/s42003-020-01148-0. PMID: 32737421; PMCID: PMC7395754.
NX-P187	pig	Ningxia	2018	GCA_014527785.1	Sun C, Cui M, Zhang S, Liu D, Fu B, Li Z, Bai R, Wang Y, Wang H, Song L, Zhang C, Zhao Q, Shen J, Xu S, Wu C, Wang Y. Genomic epidemiology of animal-derived tigecycline-resistant Escherichia coli across China reveals recent endemic plasmid-encoded tet(X4) gene. Commun Biol. 2020 Jul 31;3(1):412. doi: 10.1038/s42003-020-01148-0. PMID: 32737421; PMCID: PMC7395754.
NX-P189	pig	Ningxia	2018	GCA_014527735.1	Sun C, Cui M, Zhang S, Liu D, Fu B, Li Z, Bai R, Wang Y, Wang H, Song L, Zhang C, Zhao Q, Shen J, Xu S, Wu C, Wang Y. Genomic epidemiology of animal-derived tigecycline-resistant Escherichia coli across China reveals recent endemic plasmid-encoded tet(X4) gene. Commun Biol. 2020 Jul 31;3(1):412. doi: 10.1038/s42003-020-01148-0. PMID: 32737421; PMCID: PMC7395754.
NX-P188	pig	Ningxia	2018	GCA_014527745.1	Sun C, Cui M, Zhang S, Liu D, Fu B, Li Z, Bai R, Wang Y, Wang H, Song L, Zhang C, Zhao Q, Shen J, Xu S, Wu C, Wang Y. Genomic epidemiology of animal-derived tigecycline-resistant Escherichia coli across China reveals recent endemic plasmid-encoded tet(X4) gene. Commun Biol. 2020 Jul 31;3(1):412. doi: 10.1038/s42003-020-01148-0. PMID: 32737421; PMCID: PMC7395754.
NX-P191	pig	Ningxia	2018	GCA_014527725.1	Sun C, Cui M, Zhang S, Liu D, Fu B, Li Z, Bai R, Wang Y, Wang H, Song L, Zhang C, Zhao Q, Shen J, Xu S, Wu C, Wang Y. Genomic epidemiology of animal-derived tigecycline-resistant Escherichia coli across China reveals recent endemic plasmid-encoded tet(X4) gene. Commun Biol. 2020 Jul 31;3(1):412. doi: 10.1038/s42003-020-01148-0. PMID: 32737421; PMCID: PMC7395754.
NX-P199	pig	Ningxia	2018	GCA_014527695.1	Sun C, Cui M, Zhang S, Liu D, Fu B, Li Z, Bai R, Wang Y, Wang H, Song L, Zhang C, Zhao Q, Shen J, Xu S, Wu C, Wang Y. Genomic epidemiology of animal-derived tigecycline-resistant Escherichia coli across China reveals recent endemic plasmid-encoded tet(X4) gene. Commun Biol. 2020 Jul 31;3(1):412. doi: 10.1038/s42003-020-01148-0. PMID: 32737421; PMCID: PMC7395754.
NX-P197	pig	Ningxia	2018	GCA_014527685.1	Sun C, Cui M, Zhang S, Liu D, Fu B, Li Z, Bai R, Wang Y, Wang H, Song L, Zhang C, Zhao Q, Shen J, Xu S, Wu C, Wang Y. Genomic epidemiology of animal-derived tigecycline-resistant Escherichia coli across China reveals recent endemic plasmid-encoded tet(X4) gene. Commun Biol. 2020 Jul 31;3(1):412. doi: 10.1038/s42003-020-01148-0. PMID: 32737421; PMCID: PMC7395754.
SAX-P55	pig	Shaanxi	2018	GCA_014527645.1	Sun C, Cui M, Zhang S, Liu D, Fu B, Li Z, Bai R, Wang Y, Wang H, Song L, Zhang C, Zhao Q, Shen J, Xu S, Wu C, Wang Y. Genomic epidemiology of animal-derived tigecycline-resistant Escherichia coli across China reveals recent endemic plasmid-encoded tet(X4) gene. Commun Biol. 2020 Jul 31;3(1):412. doi: 10.1038/s42003-020-01148-0. PMID: 32737421; PMCID: PMC7395754.
SAX-P60	pig	Shaanxi	2018	GCA_014527635.1	Sun C, Cui M, Zhang S, Liu D, Fu B, Li Z, Bai R, Wang Y, Wang H, Song L, Zhang C, Zhao Q, Shen J, Xu S, Wu C, Wang Y. Genomic epidemiology of animal-derived tigecycline-resistant Escherichia coli across China reveals recent endemic plasmid-encoded tet(X4) gene. Commun Biol. 2020 Jul 31;3(1):412. doi: 10.1038/s42003-020-01148-0. PMID: 32737421; PMCID: PMC7395754.
SAX-P62	pig	Shaanxi	2018	GCA_014527625.1	Sun C, Cui M, Zhang S, Liu D, Fu B, Li Z, Bai R, Wang Y, Wang H, Song L, Zhang C, Zhao Q, Shen J, Xu S, Wu C, Wang Y. Genomic epidemiology of animal-derived tigecycline-resistant Escherichia coli across China reveals recent endemic plasmid-encoded tet(X4) gene. Commun Biol. 2020 Jul 31;3(1):412. doi: 10.1038/s42003-020-01148-0. PMID: 32737421; PMCID: PMC7395754.
SAX-P70	pig	Shaanxi	2018	GCA_014527595.1	Sun C, Cui M, Zhang S, Liu D, Fu B, Li Z, Bai R, Wang Y, Wang H, Song L, Zhang C, Zhao Q, Shen J, Xu S, Wu C, Wang Y. Genomic epidemiology of animal-derived tigecycline-resistant Escherichia coli across China reveals recent endemic plasmid-encoded tet(X4) gene. Commun Biol. 2020 Jul 31;3(1):412. doi: 10.1038/s42003-020-01148-0. PMID: 32737421; PMCID: PMC7395754.
SAX-P64	pig	Shaanxi	2018	GCA_014527585.1	Sun C, Cui M, Zhang S, Liu D, Fu B, Li Z, Bai R, Wang Y, Wang H, Song L, Zhang C, Zhao Q, Shen J, Xu S, Wu C, Wang Y. Genomic epidemiology of animal-derived tigecycline-resistant Escherichia coli across China reveals recent endemic plasmid-encoded tet(X4) gene. Commun Biol. 2020 Jul 31;3(1):412. doi: 10.1038/s42003-020-01148-0. PMID: 32737421; PMCID: PMC7395754.
SAX-P71	pig	Shaanxi	2018	GCA_014527545.1	Sun C, Cui M, Zhang S, Liu D, Fu B, Li Z, Bai R, Wang Y, Wang H, Song L, Zhang C, Zhao Q, Shen J, Xu S, Wu C, Wang Y. Genomic epidemiology of animal-derived tigecycline-resistant Escherichia coli across China reveals recent endemic plasmid-encoded tet(X4) gene. Commun Biol. 2020 Jul 31;3(1):412. doi: 10.1038/s42003-020-01148-0. PMID: 32737421; PMCID: PMC7395754.
SAX-P81	pig	Shaanxi	2018	GCA_014527535.1	Sun C, Cui M, Zhang S, Liu D, Fu B, Li Z, Bai R, Wang Y, Wang H, Song L, Zhang C, Zhao Q, Shen J, Xu S, Wu C, Wang Y. Genomic epidemiology of animal-derived tigecycline-resistant Escherichia coli across China reveals recent endemic plasmid-encoded tet(X4) gene. Commun Biol. 2020 Jul 31;3(1):412. doi: 10.1038/s42003-020-01148-0. PMID: 32737421; PMCID: PMC7395754.
SAX-C87	chicken	Shaanxi	2018	GCA_014527525.1	Sun C, Cui M, Zhang S, Liu D, Fu B, Li Z, Bai R, Wang Y, Wang H, Song L, Zhang C, Zhao Q, Shen J, Xu S, Wu C, Wang Y. Genomic epidemiology of animal-derived tigecycline-resistant Escherichia coli across China reveals recent endemic plasmid-encoded tet(X4) gene. Commun Biol. 2020 Jul 31;3(1):412. doi: 10.1038/s42003-020-01148-0. PMID: 32737421; PMCID: PMC7395754.
EC931	urine inpatient	Zhengjiang	2017	GCA_014522225.1	Ruan Z, Jia H, Chen H, Wu J, He F, Feng Y. Co-existence of plasmid-mediated tigecycline and colistin resistance genes tet(X4) and mcr-1 in a community-acquired Escherichia coli isolate in China. J Antimicrob Chemother. 2020 Nov 1;75(11):3400-3402. doi: 10.1093/jac/dkaa317. PMID: 32747957.
EC1	cow rectal swab	Zhengjiang	2018	GCA_012371475.1	Zhang R, Dong N, Zeng Y, Shen Z, Lu J, Liu C, Huang ZA, Sun Q, Cheng Q, Shu L, Cai J, Chan EW, Liu D, Chen G, Wang Y, Chen S. Chromosomal and Plasmid-Borne Tigecycline Resistance Genes tet(X3) and tet(X4) in Dairy Cows on a Chinese Farm. Antimicrob Agents Chemother. 2020 Oct 20;64(11):e00674-20. doi: 10.1128/AAC.00674-20. PMID: 32816739; PMCID: PMC7577139.
EC2	cow rectal swab	Zhengjiang	2018	GCA_012371425.1	Zhang R, Dong N, Zeng Y, Shen Z, Lu J, Liu C, Huang ZA, Sun Q, Cheng Q, Shu L, Cai J, Chan EW, Liu D, Chen G, Wang Y, Chen S. Chromosomal and Plasmid-Borne Tigecycline Resistance Genes tet(X3) and tet(X4) in Dairy Cows on a Chinese Farm. Antimicrob Agents Chemother. 2020 Oct 20;64(11):e00674-20. doi: 10.1128/AAC.00674-20. PMID: 32816739; PMCID: PMC7577140.
EC3	cow rectal swab	Zhengjiang	2018	GCA_012370835.1	Zhang R, Dong N, Zeng Y, Shen Z, Lu J, Liu C, Huang ZA, Sun Q, Cheng Q, Shu L, Cai J, Chan EW, Liu D, Chen G, Wang Y, Chen S. Chromosomal and Plasmid-Borne Tigecycline Resistance Genes tet(X3) and tet(X4) in Dairy Cows on a Chinese Farm. Antimicrob Agents Chemother. 2020 Oct 20;64(11):e00674-20. doi: 10.1128/AAC.00674-20. PMID: 32816739; PMCID: PMC7577141.
EC4	cow rectal swab	Zhengjiang	2018	GCA_012370855.1	Zhang R, Dong N, Zeng Y, Shen Z, Lu J, Liu C, Huang ZA, Sun Q, Cheng Q, Shu L, Cai J, Chan EW, Liu D, Chen G, Wang Y, Chen S. Chromosomal and Plasmid-Borne Tigecycline Resistance Genes tet(X3) and tet(X4) in Dairy Cows on a Chinese Farm. Antimicrob Agents Chemother. 2020 Oct 20;64(11):e00674-20. doi: 10.1128/AAC.00674-20. PMID: 32816739; PMCID: PMC7577142.
33-6	retail chicken meat	Sichuan	/	GCA_014075915.1	Lv H, Huang W, Lei G, Liu L, Zhang L, Yang X. Identification of Novel Plasmids Containing the Tigecycline Resistance Gene tet(X4) in Escherichia coli Isolated from Retail Chicken Meat. Foodborne Pathog Dis. 2020 Dec;17(12):792-794. doi: 10.1089/fpd.2020.2822. Epub 2020 Aug 25. PMID: 32846111.
58-3	retail chicken meat	Sichuan	/	GCA_014075795.1	Lv H, Huang W, Lei G, Liu L, Zhang L, Yang X. Identification of Novel Plasmids Containing the Tigecycline Resistance Gene tet(X4) in Escherichia coli Isolated from Retail Chicken Meat. Foodborne Pathog Dis. 2020 Dec;17(12):792-794. doi: 10.1089/fpd.2020.2822. Epub 2020 Aug 25. PMID: 32846112.
63-2	retail chicken meat	Sichuan	/	GCA_014075595.1	Lv H, Huang W, Lei G, Liu L, Zhang L, Yang X. Identification of Novel Plasmids Containing the Tigecycline Resistance Gene tet(X4) in Escherichia coli Isolated from Retail Chicken Meat. Foodborne Pathog Dis. 2020 Dec;17(12):792-794. doi: 10.1089/fpd.2020.2822. Epub 2020 Aug 25. PMID: 32846113.
74-2	retail chicken meat	Sichuan	/	GCA_014075475.1	Lv H, Huang W, Lei G, Liu L, Zhang L, Yang X. Identification of Novel Plasmids Containing the Tigecycline Resistance Gene tet(X4) in Escherichia coli Isolated from Retail Chicken Meat. Foodborne Pathog Dis. 2020 Dec;17(12):792-794. doi: 10.1089/fpd.2020.2822. Epub 2020 Aug 25. PMID: 32846114.
90-1	retail chicken meat	Sichuan	/	GCA_014075335.1	Lv H, Huang W, Lei G, Liu L, Zhang L, Yang X. Identification of Novel Plasmids Containing the Tigecycline Resistance Gene tet(X4) in Escherichia coli Isolated from Retail Chicken Meat. Foodborne Pathog Dis. 2020 Dec;17(12):792-794. doi: 10.1089/fpd.2020.2822. Epub 2020 Aug 25. PMID: 32846115.
2EC1	healthy indiviual stool	Singapore	2018	GCA_009905115.1	Ding Y, Saw WY, Tan LWL, Moong DKN, Nagarajan N, Teo YY, Seedorf H. Emergence of tigecycline- and eravacycline-resistant Tet(X4)-producing Enterobacteriaceae in the gut microbiota of healthy Singaporeans. J Antimicrob Chemother. 2020 Dec 1;75(12):3480-3484. doi: 10.1093/jac/dkaa372. PMID: 32853333.
94EC	healthy indiviual stool	Singapore	2018	GCA_009905135.1	Ding Y, Saw WY, Tan LWL, Moong DKN, Nagarajan N, Teo YY, Seedorf H. Emergence of tigecycline- and eravacycline-resistant Tet(X4)-producing Enterobacteriaceae in the gut microbiota of healthy Singaporeans. J Antimicrob Chemother. 2020 Dec 1;75(12):3480-3484. doi: 10.1093/jac/dkaa372. PMID: 32853333.
2-326	sewage	Norway	/	GCA_019690175.1	Marathe NP, Svanevik CS, Ghavidel FZ, Grevskott DH. First report of mobile tigecycline resistance gene tet(X4)-harbouring multidrug-resistant Escherichia coli from wastewater in Norway. J Glob Antimicrob Resist. 2021 Dec;27:37-40. doi: 10.1016/j.jgar.2021.07.019. Epub 2021 Aug 8. PMID: 34371242.
YC101-1	Duck	Jiangsu	2019	GCA_019219605.1	Yu Y, Cui CY, Kuang X, Chen C, Wang MG, Liao XP, Sun J, Liu YH. Prevalence of tet(X4) in Escherichia coli From Duck Farms in Southeast China. Front Microbiol. 2021 Aug 23;12:716393. doi: 10.3389/fmicb.2021.716393. PMID: 34497596; PMCID: PMC8419466.
YC113	Duck	Jiangsu	2019	GCA_019219585.1	Yu Y, Cui CY, Kuang X, Chen C, Wang MG, Liao XP, Sun J, Liu YH. Prevalence of tet(X4) in Escherichia coli From Duck Farms in Southeast China. Front Microbiol. 2021 Aug 23;12:716393. doi: 10.3389/fmicb.2021.716393. PMID: 34497596; PMCID: PMC8419467.
YC102	Duck	Jiangsu	2019	GCA_019219555.1	Yu Y, Cui CY, Kuang X, Chen C, Wang MG, Liao XP, Sun J, Liu YH. Prevalence of tet(X4) in Escherichia coli From Duck Farms in Southeast China. Front Microbiol. 2021 Aug 23;12:716393. doi: 10.3389/fmicb.2021.716393. PMID: 34497596; PMCID: PMC8419468.
YCS33-1	soil	Jiangsu	2019	GCA_019219525.1	Yu Y, Cui CY, Kuang X, Chen C, Wang MG, Liao XP, Sun J, Liu YH. Prevalence of tet(X4) in Escherichia coli From Duck Farms in Southeast China. Front Microbiol. 2021 Aug 23;12:716393. doi: 10.3389/fmicb.2021.716393. PMID: 34497596; PMCID: PMC8419469.
YCS34	soil	Jiangsu	2019	GCA_019219545.1	Yu Y, Cui CY, Kuang X, Chen C, Wang MG, Liao XP, Sun J, Liu YH. Prevalence of tet(X4) in Escherichia coli From Duck Farms in Southeast China. Front Microbiol. 2021 Aug 23;12:716393. doi: 10.3389/fmicb.2021.716393. PMID: 34497596; PMCID: PMC8419470.
YCS35-1	soil	Jiangsu	2019	GCA_019219485.1	Yu Y, Cui CY, Kuang X, Chen C, Wang MG, Liao XP, Sun J, Liu YH. Prevalence of tet(X4) in Escherichia coli From Duck Farms in Southeast China. Front Microbiol. 2021 Aug 23;12:716393. doi: 10.3389/fmicb.2021.716393. PMID: 34497596; PMCID: PMC8419471.
YCS29-1	soil	Jiangsu	2019	GCA_019219505.1	Yu Y, Cui CY, Kuang X, Chen C, Wang MG, Liao XP, Sun J, Liu YH. Prevalence of tet(X4) in Escherichia coli From Duck Farms in Southeast China. Front Microbiol. 2021 Aug 23;12:716393. doi: 10.3389/fmicb.2021.716393. PMID: 34497596; PMCID: PMC8419472.
YCW26	sewage	Jiangsu	2019	GCA_019219465.1	Yu Y, Cui CY, Kuang X, Chen C, Wang MG, Liao XP, Sun J, Liu YH. Prevalence of tet(X4) in Escherichia coli From Duck Farms in Southeast China. Front Microbiol. 2021 Aug 23;12:716393. doi: 10.3389/fmicb.2021.716393. PMID: 34497596; PMCID: PMC8419473.
WF108-3	Duck stool	Shandong	2018	GCA_019219395.1	Yu Y, Cui CY, Kuang X, Chen C, Wang MG, Liao XP, Sun J, Liu YH. Prevalence of tet(X4) in Escherichia coli From Duck Farms in Southeast China. Front Microbiol. 2021 Aug 23;12:716393. doi: 10.3389/fmicb.2021.716393. PMID: 34497596; PMCID: PMC8419474.
SSS2-2	farm soil	Guangdong	2018	GCA_019219445.1	Yu Y, Cui CY, Kuang X, Chen C, Wang MG, Liao XP, Sun J, Liu YH. Prevalence of tet(X4) in Escherichia coli From Duck Farms in Southeast China. Front Microbiol. 2021 Aug 23;12:716393. doi: 10.3389/fmicb.2021.716393. PMID: 34497596; PMCID: PMC8419475.
SSS3-1	farm soil	Guangdong	2018	GCA_019219385.1	Yu Y, Cui CY, Kuang X, Chen C, Wang MG, Liao XP, Sun J, Liu YH. Prevalence of tet(X4) in Escherichia coli From Duck Farms in Southeast China. Front Microbiol. 2021 Aug 23;12:716393. doi: 10.3389/fmicb.2021.716393. PMID: 34497596; PMCID: PMC8419476.
SS13-1-1	Duck stool	Guangdong	2018	GCA_019219425.1	Yu Y, Cui CY, Kuang X, Chen C, Wang MG, Liao XP, Sun J, Liu YH. Prevalence of tet(X4) in Escherichia coli From Duck Farms in Southeast China. Front Microbiol. 2021 Aug 23;12:716393. doi: 10.3389/fmicb.2021.716393. PMID: 34497596; PMCID: PMC8419477.
YC94-2	Duck stool	Jiangsu	2019	GCA_019219365.1	Yu Y, Cui CY, Kuang X, Chen C, Wang MG, Liao XP, Sun J, Liu YH. Prevalence of tet(X4) in Escherichia coli From Duck Farms in Southeast China. Front Microbiol. 2021 Aug 23;12:716393. doi: 10.3389/fmicb.2021.716393. PMID: 34497596; PMCID: PMC8419478.
YC114-2	Duck stool	Jiangsu	2019	GCA_019219305.1	Yu Y, Cui CY, Kuang X, Chen C, Wang MG, Liao XP, Sun J, Liu YH. Prevalence of tet(X4) in Escherichia coli From Duck Farms in Southeast China. Front Microbiol. 2021 Aug 23;12:716393. doi: 10.3389/fmicb.2021.716393. PMID: 34497596; PMCID: PMC8419479.
YC81-2	Duck stool	Jiangsu	2019	GCA_019219345.1	Yu Y, Cui CY, Kuang X, Chen C, Wang MG, Liao XP, Sun J, Liu YH. Prevalence of tet(X4) in Escherichia coli From Duck Farms in Southeast China. Front Microbiol. 2021 Aug 23;12:716393. doi: 10.3389/fmicb.2021.716393. PMID: 34497596; PMCID: PMC8419480.
WF90-1	Duck stool	Jiangsu	2018	GCA_019219285.1	Yu Y, Cui CY, Kuang X, Chen C, Wang MG, Liao XP, Sun J, Liu YH. Prevalence of tet(X4) in Escherichia coli From Duck Farms in Southeast China. Front Microbiol. 2021 Aug 23;12:716393. doi: 10.3389/fmicb.2021.716393. PMID: 34497596; PMCID: PMC8419481.
R136-3	inpatient stool	Guangdong	2019	GCA_019880095.1	Cui CY, Li XJ, Chen C, Wu XT, He Q, Jia QL, Zhang XJ, Lin ZY, Li C, Fang LX, Liao XP, Liu YH, Hu B, Sun J. Comprehensive analysis of plasmid-mediated tet(X4)-positive Escherichia coli isolates from clinical settings revealed a high correlation with animals and environments-derived strains. Sci Total Environ. 2022 Feb 1;806(Pt 2):150687. doi: 10.1016/j.scitotenv.2021.150687. Epub 2021 Sep 29. PMID…
S909-1	inpatient stool	Guangdong	2019	GCA_019879155.1	Cui CY, Li XJ, Chen C, Wu XT, He Q, Jia QL, Zhang XJ, Lin ZY, Li C, Fang LX, Liao XP, Liu YH, Hu B, Sun J. Comprehensive analysis of plasmid-mediated tet(X4)-positive Escherichia coli isolates from clinical settings revealed a high correlation with animals and environments-derived strains. Sci Total Environ. 2022 Feb 1;806(Pt 2):150687. doi: 10.1016/j.scitotenv.2021.150687. Epub 2021 Sep 29. PMID…
S555-1	inpatient stool	Guangdong	2019	GCA_019879125.1	Cui CY, Li XJ, Chen C, Wu XT, He Q, Jia QL, Zhang XJ, Lin ZY, Li C, Fang LX, Liao XP, Liu YH, Hu B, Sun J. Comprehensive analysis of plasmid-mediated tet(X4)-positive Escherichia coli isolates from clinical settings revealed a high correlation with animals and environments-derived strains. Sci Total Environ. 2022 Feb 1;806(Pt 2):150687. doi: 10.1016/j.scitotenv.2021.150687. Epub 2021 Sep 29. PMID…
S90-6	inpatient stool	Guangdong	2019	GCA_019880065.1	Cui CY, Li XJ, Chen C, Wu XT, He Q, Jia QL, Zhang XJ, Lin ZY, Li C, Fang LX, Liao XP, Liu YH, Hu B, Sun J. Comprehensive analysis of plasmid-mediated tet(X4)-positive Escherichia coli isolates from clinical settings revealed a high correlation with animals and environments-derived strains. Sci Total Environ. 2022 Feb 1;806(Pt 2):150687. doi: 10.1016/j.scitotenv.2021.150687. Epub 2021 Sep 29. PMID…
R133-2	inpatient stool	Guangdong	2019	GCA_019880045.1	Cui CY, Li XJ, Chen C, Wu XT, He Q, Jia QL, Zhang XJ, Lin ZY, Li C, Fang LX, Liao XP, Liu YH, Hu B, Sun J. Comprehensive analysis of plasmid-mediated tet(X4)-positive Escherichia coli isolates from clinical settings revealed a high correlation with animals and environments-derived strains. Sci Total Environ. 2022 Feb 1;806(Pt 2):150687. doi: 10.1016/j.scitotenv.2021.150687. Epub 2021 Sep 29. PMID…
S71-6	inpatient stool	Guangdong	2019	GCA_019880025.1	Cui CY, Li XJ, Chen C, Wu XT, He Q, Jia QL, Zhang XJ, Lin ZY, Li C, Fang LX, Liao XP, Liu YH, Hu B, Sun J. Comprehensive analysis of plasmid-mediated tet(X4)-positive Escherichia coli isolates from clinical settings revealed a high correlation with animals and environments-derived strains. Sci Total Environ. 2022 Feb 1;806(Pt 2):150687. doi: 10.1016/j.scitotenv.2021.150687. Epub 2021 Sep 29. PMID…
S568-1	inpatient stool	Guangdong	2019	GCA_019879955.1	Cui CY, Li XJ, Chen C, Wu XT, He Q, Jia QL, Zhang XJ, Lin ZY, Li C, Fang LX, Liao XP, Liu YH, Hu B, Sun J. Comprehensive analysis of plasmid-mediated tet(X4)-positive Escherichia coli isolates from clinical settings revealed a high correlation with animals and environments-derived strains. Sci Total Environ. 2022 Feb 1;806(Pt 2):150687. doi: 10.1016/j.scitotenv.2021.150687. Epub 2021 Sep 29. PMID…
S855-1	inpatient stool	Guangdong	2019	GCA_019880005.1	Cui CY, Li XJ, Chen C, Wu XT, He Q, Jia QL, Zhang XJ, Lin ZY, Li C, Fang LX, Liao XP, Liu YH, Hu B, Sun J. Comprehensive analysis of plasmid-mediated tet(X4)-positive Escherichia coli isolates from clinical settings revealed a high correlation with animals and environments-derived strains. Sci Total Environ. 2022 Feb 1;806(Pt 2):150687. doi: 10.1016/j.scitotenv.2021.150687. Epub 2021 Sep 29. PMID…
S35-1	inpatient stool	Guangdong	2019	GCA_019879965.1	Cui CY, Li XJ, Chen C, Wu XT, He Q, Jia QL, Zhang XJ, Lin ZY, Li C, Fang LX, Liao XP, Liu YH, Hu B, Sun J. Comprehensive analysis of plasmid-mediated tet(X4)-positive Escherichia coli isolates from clinical settings revealed a high correlation with animals and environments-derived strains. Sci Total Environ. 2022 Feb 1;806(Pt 2):150687. doi: 10.1016/j.scitotenv.2021.150687. Epub 2021 Sep 29. PMID…
S568-2	inpatient stool	Guangdong	2019	GCA_019879945.1	Cui CY, Li XJ, Chen C, Wu XT, He Q, Jia QL, Zhang XJ, Lin ZY, Li C, Fang LX, Liao XP, Liu YH, Hu B, Sun J. Comprehensive analysis of plasmid-mediated tet(X4)-positive Escherichia coli isolates from clinical settings revealed a high correlation with animals and environments-derived strains. Sci Total Environ. 2022 Feb 1;806(Pt 2):150687. doi: 10.1016/j.scitotenv.2021.150687. Epub 2021 Sep 29. PMID…
S472	inpatient stool	Guangdong	2019	GCA_019879925.1	Cui CY, Li XJ, Chen C, Wu XT, He Q, Jia QL, Zhang XJ, Lin ZY, Li C, Fang LX, Liao XP, Liu YH, Hu B, Sun J. Comprehensive analysis of plasmid-mediated tet(X4)-positive Escherichia coli isolates from clinical settings revealed a high correlation with animals and environments-derived strains. Sci Total Environ. 2022 Feb 1;806(Pt 2):150687. doi: 10.1016/j.scitotenv.2021.150687. Epub 2021 Sep 29. PMID…
S647	inpatient stool	Guangdong	2019	GCA_019879905.1	Cui CY, Li XJ, Chen C, Wu XT, He Q, Jia QL, Zhang XJ, Lin ZY, Li C, Fang LX, Liao XP, Liu YH, Hu B, Sun J. Comprehensive analysis of plasmid-mediated tet(X4)-positive Escherichia coli isolates from clinical settings revealed a high correlation with animals and environments-derived strains. Sci Total Environ. 2022 Feb 1;806(Pt 2):150687. doi: 10.1016/j.scitotenv.2021.150687. Epub 2021 Sep 29. PMID…
S847-1	inpatient stool	Guangdong	2019	GCA_019879885.1	Cui CY, Li XJ, Chen C, Wu XT, He Q, Jia QL, Zhang XJ, Lin ZY, Li C, Fang LX, Liao XP, Liu YH, Hu B, Sun J. Comprehensive analysis of plasmid-mediated tet(X4)-positive Escherichia coli isolates from clinical settings revealed a high correlation with animals and environments-derived strains. Sci Total Environ. 2022 Feb 1;806(Pt 2):150687. doi: 10.1016/j.scitotenv.2021.150687. Epub 2021 Sep 29. PMID…
S130-6	inpatient stool	Guangdong	2019	GCA_019879855.1	Cui CY, Li XJ, Chen C, Wu XT, He Q, Jia QL, Zhang XJ, Lin ZY, Li C, Fang LX, Liao XP, Liu YH, Hu B, Sun J. Comprehensive analysis of plasmid-mediated tet(X4)-positive Escherichia coli isolates from clinical settings revealed a high correlation with animals and environments-derived strains. Sci Total Environ. 2022 Feb 1;806(Pt 2):150687. doi: 10.1016/j.scitotenv.2021.150687. Epub 2021 Sep 29. PMID…
S107-2	inpatient stool	Guangdong	2019	GCA_019879845.1	Cui CY, Li XJ, Chen C, Wu XT, He Q, Jia QL, Zhang XJ, Lin ZY, Li C, Fang LX, Liao XP, Liu YH, Hu B, Sun J. Comprehensive analysis of plasmid-mediated tet(X4)-positive Escherichia coli isolates from clinical settings revealed a high correlation with animals and environments-derived strains. Sci Total Environ. 2022 Feb 1;806(Pt 2):150687. doi: 10.1016/j.scitotenv.2021.150687. Epub 2021 Sep 29. PMID…
S161-1	inpatient stool	Guangdong	2019	GCA_019879825.1	Cui CY, Li XJ, Chen C, Wu XT, He Q, Jia QL, Zhang XJ, Lin ZY, Li C, Fang LX, Liao XP, Liu YH, Hu B, Sun J. Comprehensive analysis of plasmid-mediated tet(X4)-positive Escherichia coli isolates from clinical settings revealed a high correlation with animals and environments-derived strains. Sci Total Environ. 2022 Feb 1;806(Pt 2):150687. doi: 10.1016/j.scitotenv.2021.150687. Epub 2021 Sep 29. PMID…
S138	inpatient stool	Guangdong	2019	GCA_019879805.1	Cui CY, Li XJ, Chen C, Wu XT, He Q, Jia QL, Zhang XJ, Lin ZY, Li C, Fang LX, Liao XP, Liu YH, Hu B, Sun J. Comprehensive analysis of plasmid-mediated tet(X4)-positive Escherichia coli isolates from clinical settings revealed a high correlation with animals and environments-derived strains. Sci Total Environ. 2022 Feb 1;806(Pt 2):150687. doi: 10.1016/j.scitotenv.2021.150687. Epub 2021 Sep 29. PMID…
S180-1	inpatient stool	Guangdong	2019	GCA_019879785.1	Cui CY, Li XJ, Chen C, Wu XT, He Q, Jia QL, Zhang XJ, Lin ZY, Li C, Fang LX, Liao XP, Liu YH, Hu B, Sun J. Comprehensive analysis of plasmid-mediated tet(X4)-positive Escherichia coli isolates from clinical settings revealed a high correlation with animals and environments-derived strains. Sci Total Environ. 2022 Feb 1;806(Pt 2):150687. doi: 10.1016/j.scitotenv.2021.150687. Epub 2021 Sep 29. PMID…
S186-6	inpatient stool	Guangdong	2019	GCA_019879765.1	Cui CY, Li XJ, Chen C, Wu XT, He Q, Jia QL, Zhang XJ, Lin ZY, Li C, Fang LX, Liao XP, Liu YH, Hu B, Sun J. Comprehensive analysis of plasmid-mediated tet(X4)-positive Escherichia coli isolates from clinical settings revealed a high correlation with animals and environments-derived strains. Sci Total Environ. 2022 Feb 1;806(Pt 2):150687. doi: 10.1016/j.scitotenv.2021.150687. Epub 2021 Sep 29. PMID…
S221-6	inpatient stool	Guangdong	2019	GCA_019879735.1	Cui CY, Li XJ, Chen C, Wu XT, He Q, Jia QL, Zhang XJ, Lin ZY, Li C, Fang LX, Liao XP, Liu YH, Hu B, Sun J. Comprehensive analysis of plasmid-mediated tet(X4)-positive Escherichia coli isolates from clinical settings revealed a high correlation with animals and environments-derived strains. Sci Total Environ. 2022 Feb 1;806(Pt 2):150687. doi: 10.1016/j.scitotenv.2021.150687. Epub 2021 Sep 29. PMID…
S229-2	inpatient stool	Guangdong	2019	GCA_019879725.1	Cui CY, Li XJ, Chen C, Wu XT, He Q, Jia QL, Zhang XJ, Lin ZY, Li C, Fang LX, Liao XP, Liu YH, Hu B, Sun J. Comprehensive analysis of plasmid-mediated tet(X4)-positive Escherichia coli isolates from clinical settings revealed a high correlation with animals and environments-derived strains. Sci Total Environ. 2022 Feb 1;806(Pt 2):150687. doi: 10.1016/j.scitotenv.2021.150687. Epub 2021 Sep 29. PMID…
S251-1	inpatient stool	Guangdong	2019	GCA_019879705.1	Cui CY, Li XJ, Chen C, Wu XT, He Q, Jia QL, Zhang XJ, Lin ZY, Li C, Fang LX, Liao XP, Liu YH, Hu B, Sun J. Comprehensive analysis of plasmid-mediated tet(X4)-positive Escherichia coli isolates from clinical settings revealed a high correlation with animals and environments-derived strains. Sci Total Environ. 2022 Feb 1;806(Pt 2):150687. doi: 10.1016/j.scitotenv.2021.150687. Epub 2021 Sep 29. PMID…
S110-1	inpatient stool	Guangdong	2019	GCA_019879685.1	Cui CY, Li XJ, Chen C, Wu XT, He Q, Jia QL, Zhang XJ, Lin ZY, Li C, Fang LX, Liao XP, Liu YH, Hu B, Sun J. Comprehensive analysis of plasmid-mediated tet(X4)-positive Escherichia coli isolates from clinical settings revealed a high correlation with animals and environments-derived strains. Sci Total Environ. 2022 Feb 1;806(Pt 2):150687. doi: 10.1016/j.scitotenv.2021.150687. Epub 2021 Sep 29. PMID…
S274-2	inpatient stool	Guangdong	2019	GCA_019879645.1	Cui CY, Li XJ, Chen C, Wu XT, He Q, Jia QL, Zhang XJ, Lin ZY, Li C, Fang LX, Liao XP, Liu YH, Hu B, Sun J. Comprehensive analysis of plasmid-mediated tet(X4)-positive Escherichia coli isolates from clinical settings revealed a high correlation with animals and environments-derived strains. Sci Total Environ. 2022 Feb 1;806(Pt 2):150687. doi: 10.1016/j.scitotenv.2021.150687. Epub 2021 Sep 29. PMID…
S121-6	inpatient stool	Guangdong	2019	GCA_019879625.1	Cui CY, Li XJ, Chen C, Wu XT, He Q, Jia QL, Zhang XJ, Lin ZY, Li C, Fang LX, Liao XP, Liu YH, Hu B, Sun J. Comprehensive analysis of plasmid-mediated tet(X4)-positive Escherichia coli isolates from clinical settings revealed a high correlation with animals and environments-derived strains. Sci Total Environ. 2022 Feb 1;806(Pt 2):150687. doi: 10.1016/j.scitotenv.2021.150687. Epub 2021 Sep 29. PMID…
S221-2	inpatient stool	Guangdong	2019	GCA_019879635.1	Cui CY, Li XJ, Chen C, Wu XT, He Q, Jia QL, Zhang XJ, Lin ZY, Li C, Fang LX, Liao XP, Liu YH, Hu B, Sun J. Comprehensive analysis of plasmid-mediated tet(X4)-positive Escherichia coli isolates from clinical settings revealed a high correlation with animals and environments-derived strains. Sci Total Environ. 2022 Feb 1;806(Pt 2):150687. doi: 10.1016/j.scitotenv.2021.150687. Epub 2021 Sep 29. PMID…
S314-1	inpatient stool	Guangdong	2019	GCA_019879605.1	Cui CY, Li XJ, Chen C, Wu XT, He Q, Jia QL, Zhang XJ, Lin ZY, Li C, Fang LX, Liao XP, Liu YH, Hu B, Sun J. Comprehensive analysis of plasmid-mediated tet(X4)-positive Escherichia coli isolates from clinical settings revealed a high correlation with animals and environments-derived strains. Sci Total Environ. 2022 Feb 1;806(Pt 2):150687. doi: 10.1016/j.scitotenv.2021.150687. Epub 2021 Sep 29. PMID…
S187-1	inpatient stool	Guangdong	2019	GCA_019879585.1	Cui CY, Li XJ, Chen C, Wu XT, He Q, Jia QL, Zhang XJ, Lin ZY, Li C, Fang LX, Liao XP, Liu YH, Hu B, Sun J. Comprehensive analysis of plasmid-mediated tet(X4)-positive Escherichia coli isolates from clinical settings revealed a high correlation with animals and environments-derived strains. Sci Total Environ. 2022 Feb 1;806(Pt 2):150687. doi: 10.1016/j.scitotenv.2021.150687. Epub 2021 Sep 29. PMID…
S364	inpatient stool	Guangdong	2019	GCA_019879535.1	Cui CY, Li XJ, Chen C, Wu XT, He Q, Jia QL, Zhang XJ, Lin ZY, Li C, Fang LX, Liao XP, Liu YH, Hu B, Sun J. Comprehensive analysis of plasmid-mediated tet(X4)-positive Escherichia coli isolates from clinical settings revealed a high correlation with animals and environments-derived strains. Sci Total Environ. 2022 Feb 1;806(Pt 2):150687. doi: 10.1016/j.scitotenv.2021.150687. Epub 2021 Sep 29. PMID…
S408-1	inpatient stool	Guangdong	2019	GCA_019879545.1	Cui CY, Li XJ, Chen C, Wu XT, He Q, Jia QL, Zhang XJ, Lin ZY, Li C, Fang LX, Liao XP, Liu YH, Hu B, Sun J. Comprehensive analysis of plasmid-mediated tet(X4)-positive Escherichia coli isolates from clinical settings revealed a high correlation with animals and environments-derived strains. Sci Total Environ. 2022 Feb 1;806(Pt 2):150687. doi: 10.1016/j.scitotenv.2021.150687. Epub 2021 Sep 29. PMID…
S383	inpatient stool	Guangdong	2019	GCA_019879525.1	Cui CY, Li XJ, Chen C, Wu XT, He Q, Jia QL, Zhang XJ, Lin ZY, Li C, Fang LX, Liao XP, Liu YH, Hu B, Sun J. Comprehensive analysis of plasmid-mediated tet(X4)-positive Escherichia coli isolates from clinical settings revealed a high correlation with animals and environments-derived strains. Sci Total Environ. 2022 Feb 1;806(Pt 2):150687. doi: 10.1016/j.scitotenv.2021.150687. Epub 2021 Sep 29. PMID…
S424-2	inpatient stool	Guangdong	2019	GCA_019879495.1	Cui CY, Li XJ, Chen C, Wu XT, He Q, Jia QL, Zhang XJ, Lin ZY, Li C, Fang LX, Liao XP, Liu YH, Hu B, Sun J. Comprehensive analysis of plasmid-mediated tet(X4)-positive Escherichia coli isolates from clinical settings revealed a high correlation with animals and environments-derived strains. Sci Total Environ. 2022 Feb 1;806(Pt 2):150687. doi: 10.1016/j.scitotenv.2021.150687. Epub 2021 Sep 29. PMID…
S455	inpatient stool	Guangdong	2019	GCA_019879485.1	Cui CY, Li XJ, Chen C, Wu XT, He Q, Jia QL, Zhang XJ, Lin ZY, Li C, Fang LX, Liao XP, Liu YH, Hu B, Sun J. Comprehensive analysis of plasmid-mediated tet(X4)-positive Escherichia coli isolates from clinical settings revealed a high correlation with animals and environments-derived strains. Sci Total Environ. 2022 Feb 1;806(Pt 2):150687. doi: 10.1016/j.scitotenv.2021.150687. Epub 2021 Sep 29. PMID…
S209-1	inpatient stool	Guangdong	2019	GCA_019879465.1	Cui CY, Li XJ, Chen C, Wu XT, He Q, Jia QL, Zhang XJ, Lin ZY, Li C, Fang LX, Liao XP, Liu YH, Hu B, Sun J. Comprehensive analysis of plasmid-mediated tet(X4)-positive Escherichia coli isolates from clinical settings revealed a high correlation with animals and environments-derived strains. Sci Total Environ. 2022 Feb 1;806(Pt 2):150687. doi: 10.1016/j.scitotenv.2021.150687. Epub 2021 Sep 29. PMID…
S502-1	inpatient stool	Guangdong	2019	GCA_019879445.1	Cui CY, Li XJ, Chen C, Wu XT, He Q, Jia QL, Zhang XJ, Lin ZY, Li C, Fang LX, Liao XP, Liu YH, Hu B, Sun J. Comprehensive analysis of plasmid-mediated tet(X4)-positive Escherichia coli isolates from clinical settings revealed a high correlation with animals and environments-derived strains. Sci Total Environ. 2022 Feb 1;806(Pt 2):150687. doi: 10.1016/j.scitotenv.2021.150687. Epub 2021 Sep 29. PMID…
S468	inpatient stool	Guangdong	2019	GCA_019879425.1	Cui CY, Li XJ, Chen C, Wu XT, He Q, Jia QL, Zhang XJ, Lin ZY, Li C, Fang LX, Liao XP, Liu YH, Hu B, Sun J. Comprehensive analysis of plasmid-mediated tet(X4)-positive Escherichia coli isolates from clinical settings revealed a high correlation with animals and environments-derived strains. Sci Total Environ. 2022 Feb 1;806(Pt 2):150687. doi: 10.1016/j.scitotenv.2021.150687. Epub 2021 Sep 29. PMID…
S518-1	inpatient stool	Guangdong	2019	GCA_019879405.1	Cui CY, Li XJ, Chen C, Wu XT, He Q, Jia QL, Zhang XJ, Lin ZY, Li C, Fang LX, Liao XP, Liu YH, Hu B, Sun J. Comprehensive analysis of plasmid-mediated tet(X4)-positive Escherichia coli isolates from clinical settings revealed a high correlation with animals and environments-derived strains. Sci Total Environ. 2022 Feb 1;806(Pt 2):150687. doi: 10.1016/j.scitotenv.2021.150687. Epub 2021 Sep 29. PMID…
S540-1	inpatient stool	Guangdong	2019	GCA_019879385.1	Cui CY, Li XJ, Chen C, Wu XT, He Q, Jia QL, Zhang XJ, Lin ZY, Li C, Fang LX, Liao XP, Liu YH, Hu B, Sun J. Comprehensive analysis of plasmid-mediated tet(X4)-positive Escherichia coli isolates from clinical settings revealed a high correlation with animals and environments-derived strains. Sci Total Environ. 2022 Feb 1;806(Pt 2):150687. doi: 10.1016/j.scitotenv.2021.150687. Epub 2021 Sep 29. PMID…
S542	inpatient stool	Guangdong	2019	GCA_019879365.1	Cui CY, Li XJ, Chen C, Wu XT, He Q, Jia QL, Zhang XJ, Lin ZY, Li C, Fang LX, Liao XP, Liu YH, Hu B, Sun J. Comprehensive analysis of plasmid-mediated tet(X4)-positive Escherichia coli isolates from clinical settings revealed a high correlation with animals and environments-derived strains. Sci Total Environ. 2022 Feb 1;806(Pt 2):150687. doi: 10.1016/j.scitotenv.2021.150687. Epub 2021 Sep 29. PMID…
S542-2	inpatient stool	Guangdong	2019	GCA_019879345.1	Cui CY, Li XJ, Chen C, Wu XT, He Q, Jia QL, Zhang XJ, Lin ZY, Li C, Fang LX, Liao XP, Liu YH, Hu B, Sun J. Comprehensive analysis of plasmid-mediated tet(X4)-positive Escherichia coli isolates from clinical settings revealed a high correlation with animals and environments-derived strains. Sci Total Environ. 2022 Feb 1;806(Pt 2):150687. doi: 10.1016/j.scitotenv.2021.150687. Epub 2021 Sep 29. PMID…
S490-1	inpatient stool	Guangdong	2019	GCA_019879325.1	Cui CY, Li XJ, Chen C, Wu XT, He Q, Jia QL, Zhang XJ, Lin ZY, Li C, Fang LX, Liao XP, Liu YH, Hu B, Sun J. Comprehensive analysis of plasmid-mediated tet(X4)-positive Escherichia coli isolates from clinical settings revealed a high correlation with animals and environments-derived strains. Sci Total Environ. 2022 Feb 1;806(Pt 2):150687. doi: 10.1016/j.scitotenv.2021.150687. Epub 2021 Sep 29. PMID…
S698-1	inpatient stool	Guangdong	2019	GCA_019879295.1	Cui CY, Li XJ, Chen C, Wu XT, He Q, Jia QL, Zhang XJ, Lin ZY, Li C, Fang LX, Liao XP, Liu YH, Hu B, Sun J. Comprehensive analysis of plasmid-mediated tet(X4)-positive Escherichia coli isolates from clinical settings revealed a high correlation with animals and environments-derived strains. Sci Total Environ. 2022 Feb 1;806(Pt 2):150687. doi: 10.1016/j.scitotenv.2021.150687. Epub 2021 Sep 29. PMID…
S934	inpatient stool	Guangdong	2019	GCA_019879285.1	Cui CY, Li XJ, Chen C, Wu XT, He Q, Jia QL, Zhang XJ, Lin ZY, Li C, Fang LX, Liao XP, Liu YH, Hu B, Sun J. Comprehensive analysis of plasmid-mediated tet(X4)-positive Escherichia coli isolates from clinical settings revealed a high correlation with animals and environments-derived strains. Sci Total Environ. 2022 Feb 1;806(Pt 2):150687. doi: 10.1016/j.scitotenv.2021.150687. Epub 2021 Sep 29. PMID…
S752	inpatient stool	Guangdong	2019	GCA_019879265.1	Cui CY, Li XJ, Chen C, Wu XT, He Q, Jia QL, Zhang XJ, Lin ZY, Li C, Fang LX, Liao XP, Liu YH, Hu B, Sun J. Comprehensive analysis of plasmid-mediated tet(X4)-positive Escherichia coli isolates from clinical settings revealed a high correlation with animals and environments-derived strains. Sci Total Environ. 2022 Feb 1;806(Pt 2):150687. doi: 10.1016/j.scitotenv.2021.150687. Epub 2021 Sep 29. PMID…
S557	inpatient stool	Guangdong	2019	GCA_019879245.1	Cui CY, Li XJ, Chen C, Wu XT, He Q, Jia QL, Zhang XJ, Lin ZY, Li C, Fang LX, Liao XP, Liu YH, Hu B, Sun J. Comprehensive analysis of plasmid-mediated tet(X4)-positive Escherichia coli isolates from clinical settings revealed a high correlation with animals and environments-derived strains. Sci Total Environ. 2022 Feb 1;806(Pt 2):150687. doi: 10.1016/j.scitotenv.2021.150687. Epub 2021 Sep 29. PMID…
S544	inpatient stool	Guangdong	2019	GCA_019879225.1	Cui CY, Li XJ, Chen C, Wu XT, He Q, Jia QL, Zhang XJ, Lin ZY, Li C, Fang LX, Liao XP, Liu YH, Hu B, Sun J. Comprehensive analysis of plasmid-mediated tet(X4)-positive Escherichia coli isolates from clinical settings revealed a high correlation with animals and environments-derived strains. Sci Total Environ. 2022 Feb 1;806(Pt 2):150687. doi: 10.1016/j.scitotenv.2021.150687. Epub 2021 Sep 29. PMID…
S959	inpatient stool	Guangdong	2019	GCA_019879145.1	Cui CY, Li XJ, Chen C, Wu XT, He Q, Jia QL, Zhang XJ, Lin ZY, Li C, Fang LX, Liao XP, Liu YH, Hu B, Sun J. Comprehensive analysis of plasmid-mediated tet(X4)-positive Escherichia coli isolates from clinical settings revealed a high correlation with animals and environments-derived strains. Sci Total Environ. 2022 Feb 1;806(Pt 2):150687. doi: 10.1016/j.scitotenv.2021.150687. Epub 2021 Sep 29. PMID…
S985	inpatient stool	Guangdong	2019	GCA_019879205.1	Cui CY, Li XJ, Chen C, Wu XT, He Q, Jia QL, Zhang XJ, Lin ZY, Li C, Fang LX, Liao XP, Liu YH, Hu B, Sun J. Comprehensive analysis of plasmid-mediated tet(X4)-positive Escherichia coli isolates from clinical settings revealed a high correlation with animals and environments-derived strains. Sci Total Environ. 2022 Feb 1;806(Pt 2):150687. doi: 10.1016/j.scitotenv.2021.150687. Epub 2021 Sep 29. PMID…
PK8566	chicken	Pakistan	2020	GCA_019428785.1	Li R, Lu X, Munir A, Abdullah S, Liu Y, Xiao X, Wang Z, Mohsin M. Widespread prevalence and molecular epidemiology of tet(X4) and mcr-1 harboring Escherichia coli isolated from chickens in Pakistan. Sci Total Environ. 2022 Feb 1;806(Pt 2):150689. doi: 10.1016/j.scitotenv.2021.150689. Epub 2021 Sep 30. PMID: 34599956.
PK8275	chicken	Pakistan	2020	GCA_019428765.1	Li R, Lu X, Munir A, Abdullah S, Liu Y, Xiao X, Wang Z, Mohsin M. Widespread prevalence and molecular epidemiology of tet(X4) and mcr-1 harboring Escherichia coli isolated from chickens in Pakistan. Sci Total Environ. 2022 Feb 1;806(Pt 2):150689. doi: 10.1016/j.scitotenv.2021.150689. Epub 2021 Sep 30. PMID: 34599956.
PK8261	chicken	Pakistan	2020	GCA_019428745.1	Li R, Lu X, Munir A, Abdullah S, Liu Y, Xiao X, Wang Z, Mohsin M. Widespread prevalence and molecular epidemiology of tet(X4) and mcr-1 harboring Escherichia coli isolated from chickens in Pakistan. Sci Total Environ. 2022 Feb 1;806(Pt 2):150689. doi: 10.1016/j.scitotenv.2021.150689. Epub 2021 Sep 30. PMID: 34599956.
PK8276	chicken	Pakistan	2020	GCA_019428725.1	Li R, Lu X, Munir A, Abdullah S, Liu Y, Xiao X, Wang Z, Mohsin M. Widespread prevalence and molecular epidemiology of tet(X4) and mcr-1 harboring Escherichia coli isolated from chickens in Pakistan. Sci Total Environ. 2022 Feb 1;806(Pt 2):150689. doi: 10.1016/j.scitotenv.2021.150689. Epub 2021 Sep 30. PMID: 34599956.
PK8241	chicken	Pakistan	2020	GCA_019428705.1	Li R, Lu X, Munir A, Abdullah S, Liu Y, Xiao X, Wang Z, Mohsin M. Widespread prevalence and molecular epidemiology of tet(X4) and mcr-1 harboring Escherichia coli isolated from chickens in Pakistan. Sci Total Environ. 2022 Feb 1;806(Pt 2):150689. doi: 10.1016/j.scitotenv.2021.150689. Epub 2021 Sep 30. PMID: 34599956.
PK8277	chicken	Pakistan	2020	GCA_019428665.1	Li R, Lu X, Munir A, Abdullah S, Liu Y, Xiao X, Wang Z, Mohsin M. Widespread prevalence and molecular epidemiology of tet(X4) and mcr-1 harboring Escherichia coli isolated from chickens in Pakistan. Sci Total Environ. 2022 Feb 1;806(Pt 2):150689. doi: 10.1016/j.scitotenv.2021.150689. Epub 2021 Sep 30. PMID: 34599956.
PK8568	chicken	Pakistan	2020	GCA_019428645.1	Li R, Lu X, Munir A, Abdullah S, Liu Y, Xiao X, Wang Z, Mohsin M. Widespread prevalence and molecular epidemiology of tet(X4) and mcr-1 harboring Escherichia coli isolated from chickens in Pakistan. Sci Total Environ. 2022 Feb 1;806(Pt 2):150689. doi: 10.1016/j.scitotenv.2021.150689. Epub 2021 Sep 30. PMID: 34599956.
PK8217	chicken	Pakistan	2020	GCA_019428625.1	Li R, Lu X, Munir A, Abdullah S, Liu Y, Xiao X, Wang Z, Mohsin M. Widespread prevalence and molecular epidemiology of tet(X4) and mcr-1 harboring Escherichia coli isolated from chickens in Pakistan. Sci Total Environ. 2022 Feb 1;806(Pt 2):150689. doi: 10.1016/j.scitotenv.2021.150689. Epub 2021 Sep 30. PMID: 34599956.
Pk8215	chicken	Pakistan	2020	GCA_019460085.1	Li R, Lu X, Munir A, Abdullah S, Liu Y, Xiao X, Wang Z, Mohsin M. Widespread prevalence and molecular epidemiology of tet(X4) and mcr-1 harboring Escherichia coli isolated from chickens in Pakistan. Sci Total Environ. 2022 Feb 1;806(Pt 2):150689. doi: 10.1016/j.scitotenv.2021.150689. Epub 2021 Sep 30. PMID: 34599956.
Pk8593	chicken	Pakistan	2020	GCA_019460045.1	Li R, Lu X, Munir A, Abdullah S, Liu Y, Xiao X, Wang Z, Mohsin M. Widespread prevalence and molecular epidemiology of tet(X4) and mcr-1 harboring Escherichia coli isolated from chickens in Pakistan. Sci Total Environ. 2022 Feb 1;806(Pt 2):150689. doi: 10.1016/j.scitotenv.2021.150689. Epub 2021 Sep 30. PMID: 34599956.
Pk8265	chicken	Pakistan	2020	GCA_019460025.1	Li R, Lu X, Munir A, Abdullah S, Liu Y, Xiao X, Wang Z, Mohsin M. Widespread prevalence and molecular epidemiology of tet(X4) and mcr-1 harboring Escherichia coli isolated from chickens in Pakistan. Sci Total Environ. 2022 Feb 1;806(Pt 2):150689. doi: 10.1016/j.scitotenv.2021.150689. Epub 2021 Sep 30. PMID: 34599956.
Pk8243	chicken	Pakistan	2020	GCA_019460005.1	Li R, Lu X, Munir A, Abdullah S, Liu Y, Xiao X, Wang Z, Mohsin M. Widespread prevalence and molecular epidemiology of tet(X4) and mcr-1 harboring Escherichia coli isolated from chickens in Pakistan. Sci Total Environ. 2022 Feb 1;806(Pt 2):150689. doi: 10.1016/j.scitotenv.2021.150689. Epub 2021 Sep 30. PMID: 34599956.
Pk8242	chicken	Pakistan	2020	GCA_019459975.1	Li R, Lu X, Munir A, Abdullah S, Liu Y, Xiao X, Wang Z, Mohsin M. Widespread prevalence and molecular epidemiology of tet(X4) and mcr-1 harboring Escherichia coli isolated from chickens in Pakistan. Sci Total Environ. 2022 Feb 1;806(Pt 2):150689. doi: 10.1016/j.scitotenv.2021.150689. Epub 2021 Sep 30. PMID: 34599956.
Pk8567	chicken	Pakistan	2020	GCA_019459965.1	Li R, Lu X, Munir A, Abdullah S, Liu Y, Xiao X, Wang Z, Mohsin M. Widespread prevalence and molecular epidemiology of tet(X4) and mcr-1 harboring Escherichia coli isolated from chickens in Pakistan. Sci Total Environ. 2022 Feb 1;806(Pt 2):150689. doi: 10.1016/j.scitotenv.2021.150689. Epub 2021 Sep 30. PMID: 34599956.
Pk8220	chicken	Pakistan	2020	GCA_019459935.1	Li R, Lu X, Munir A, Abdullah S, Liu Y, Xiao X, Wang Z, Mohsin M. Widespread prevalence and molecular epidemiology of tet(X4) and mcr-1 harboring Escherichia coli isolated from chickens in Pakistan. Sci Total Environ. 2022 Feb 1;806(Pt 2):150689. doi: 10.1016/j.scitotenv.2021.150689. Epub 2021 Sep 30. PMID: 34599956.
Pk8575	chicken	Pakistan	2020	GCA_019459925.1	Li R, Lu X, Munir A, Abdullah S, Liu Y, Xiao X, Wang Z, Mohsin M. Widespread prevalence and molecular epidemiology of tet(X4) and mcr-1 harboring Escherichia coli isolated from chickens in Pakistan. Sci Total Environ. 2022 Feb 1;806(Pt 2):150689. doi: 10.1016/j.scitotenv.2021.150689. Epub 2021 Sep 30. PMID: 34599956.
Pk8230	chicken	Pakistan	2020	GCA_019459905.1	Li R, Lu X, Munir A, Abdullah S, Liu Y, Xiao X, Wang Z, Mohsin M. Widespread prevalence and molecular epidemiology of tet(X4) and mcr-1 harboring Escherichia coli isolated from chickens in Pakistan. Sci Total Environ. 2022 Feb 1;806(Pt 2):150689. doi: 10.1016/j.scitotenv.2021.150689. Epub 2021 Sep 30. PMID: 34599956.
Pk8225	chicken	Pakistan	2020	GCA_019459855.1	Li R, Lu X, Munir A, Abdullah S, Liu Y, Xiao X, Wang Z, Mohsin M. Widespread prevalence and molecular epidemiology of tet(X4) and mcr-1 harboring Escherichia coli isolated from chickens in Pakistan. Sci Total Environ. 2022 Feb 1;806(Pt 2):150689. doi: 10.1016/j.scitotenv.2021.150689. Epub 2021 Sep 30. PMID: 34599956.
Pk8222	chicken	Pakistan	2020	GCA_019459845.1	Li R, Lu X, Munir A, Abdullah S, Liu Y, Xiao X, Wang Z, Mohsin M. Widespread prevalence and molecular epidemiology of tet(X4) and mcr-1 harboring Escherichia coli isolated from chickens in Pakistan. Sci Total Environ. 2022 Feb 1;806(Pt 2):150689. doi: 10.1016/j.scitotenv.2021.150689. Epub 2021 Sep 30. PMID: 34599956.
Pk8592	chicken	Pakistan	2020	GCA_019459835.1	Li R, Lu X, Munir A, Abdullah S, Liu Y, Xiao X, Wang Z, Mohsin M. Widespread prevalence and molecular epidemiology of tet(X4) and mcr-1 harboring Escherichia coli isolated from chickens in Pakistan. Sci Total Environ. 2022 Feb 1;806(Pt 2):150689. doi: 10.1016/j.scitotenv.2021.150689. Epub 2021 Sep 30. PMID: 34599956.
Pk8572	chicken	Pakistan	2020	GCA_019459825.1	Li R, Lu X, Munir A, Abdullah S, Liu Y, Xiao X, Wang Z, Mohsin M. Widespread prevalence and molecular epidemiology of tet(X4) and mcr-1 harboring Escherichia coli isolated from chickens in Pakistan. Sci Total Environ. 2022 Feb 1;806(Pt 2):150689. doi: 10.1016/j.scitotenv.2021.150689. Epub 2021 Sep 30. PMID: 34599956.
Pk8227	chicken	Pakistan	2020	GCA_019459795.1	Li R, Lu X, Munir A, Abdullah S, Liu Y, Xiao X, Wang Z, Mohsin M. Widespread prevalence and molecular epidemiology of tet(X4) and mcr-1 harboring Escherichia coli isolated from chickens in Pakistan. Sci Total Environ. 2022 Feb 1;806(Pt 2):150689. doi: 10.1016/j.scitotenv.2021.150689. Epub 2021 Sep 30. PMID: 34599956.
Pk8228	chicken	Pakistan	2020	GCA_019459785.1	Li R, Lu X, Munir A, Abdullah S, Liu Y, Xiao X, Wang Z, Mohsin M. Widespread prevalence and molecular epidemiology of tet(X4) and mcr-1 harboring Escherichia coli isolated from chickens in Pakistan. Sci Total Environ. 2022 Feb 1;806(Pt 2):150689. doi: 10.1016/j.scitotenv.2021.150689. Epub 2021 Sep 30. PMID: 34599956.
Pk8263	chicken	Pakistan	2020	GCA_019459765.1	Li R, Lu X, Munir A, Abdullah S, Liu Y, Xiao X, Wang Z, Mohsin M. Widespread prevalence and molecular epidemiology of tet(X4) and mcr-1 harboring Escherichia coli isolated from chickens in Pakistan. Sci Total Environ. 2022 Feb 1;806(Pt 2):150689. doi: 10.1016/j.scitotenv.2021.150689. Epub 2021 Sep 30. PMID: 34599956.
Pk8269	chicken	Pakistan	2020	GCA_019459745.1	Li R, Lu X, Munir A, Abdullah S, Liu Y, Xiao X, Wang Z, Mohsin M. Widespread prevalence and molecular epidemiology of tet(X4) and mcr-1 harboring Escherichia coli isolated from chickens in Pakistan. Sci Total Environ. 2022 Feb 1;806(Pt 2):150689. doi: 10.1016/j.scitotenv.2021.150689. Epub 2021 Sep 30. PMID: 34599956.
Pk8223	chicken	Pakistan	2020	GCA_019459715.1	Li R, Lu X, Munir A, Abdullah S, Liu Y, Xiao X, Wang Z, Mohsin M. Widespread prevalence and molecular epidemiology of tet(X4) and mcr-1 harboring Escherichia coli isolated from chickens in Pakistan. Sci Total Environ. 2022 Feb 1;806(Pt 2):150689. doi: 10.1016/j.scitotenv.2021.150689. Epub 2021 Sep 30. PMID: 34599956.
Pk8233	chicken	Pakistan	2020	GCA_019458715.1	Li R, Lu X, Munir A, Abdullah S, Liu Y, Xiao X, Wang Z, Mohsin M. Widespread prevalence and molecular epidemiology of tet(X4) and mcr-1 harboring Escherichia coli isolated from chickens in Pakistan. Sci Total Environ. 2022 Feb 1;806(Pt 2):150689. doi: 10.1016/j.scitotenv.2021.150689. Epub 2021 Sep 30. PMID: 34599956.
Pk8218	chicken	Pakistan	2020	GCA_019458705.1	Li R, Lu X, Munir A, Abdullah S, Liu Y, Xiao X, Wang Z, Mohsin M. Widespread prevalence and molecular epidemiology of tet(X4) and mcr-1 harboring Escherichia coli isolated from chickens in Pakistan. Sci Total Environ. 2022 Feb 1;806(Pt 2):150689. doi: 10.1016/j.scitotenv.2021.150689. Epub 2021 Sep 30. PMID: 34599956.
Pk8565	chicken	Pakistan	2020	GCA_019458675.1	Li R, Lu X, Munir A, Abdullah S, Liu Y, Xiao X, Wang Z, Mohsin M. Widespread prevalence and molecular epidemiology of tet(X4) and mcr-1 harboring Escherichia coli isolated from chickens in Pakistan. Sci Total Environ. 2022 Feb 1;806(Pt 2):150689. doi: 10.1016/j.scitotenv.2021.150689. Epub 2021 Sep 30. PMID: 34599956.
Pk8221	chicken	Pakistan	2020	GCA_019458665.1	Li R, Lu X, Munir A, Abdullah S, Liu Y, Xiao X, Wang Z, Mohsin M. Widespread prevalence and molecular epidemiology of tet(X4) and mcr-1 harboring Escherichia coli isolated from chickens in Pakistan. Sci Total Environ. 2022 Feb 1;806(Pt 2):150689. doi: 10.1016/j.scitotenv.2021.150689. Epub 2021 Sep 30. PMID: 34599956.
Pk8591	chicken	Pakistan	2020	GCA_019458645.1	Li R, Lu X, Munir A, Abdullah S, Liu Y, Xiao X, Wang Z, Mohsin M. Widespread prevalence and molecular epidemiology of tet(X4) and mcr-1 harboring Escherichia coli isolated from chickens in Pakistan. Sci Total Environ. 2022 Feb 1;806(Pt 2):150689. doi: 10.1016/j.scitotenv.2021.150689. Epub 2021 Sep 30. PMID: 34599956.
Pk8236	chicken	Pakistan	2020	GCA_019458625.1	Li R, Lu X, Munir A, Abdullah S, Liu Y, Xiao X, Wang Z, Mohsin M. Widespread prevalence and molecular epidemiology of tet(X4) and mcr-1 harboring Escherichia coli isolated from chickens in Pakistan. Sci Total Environ. 2022 Feb 1;806(Pt 2):150689. doi: 10.1016/j.scitotenv.2021.150689. Epub 2021 Sep 30. PMID: 34599956.
Pk8278	chicken	Pakistan	2020	GCA_019458575.1	Li R, Lu X, Munir A, Abdullah S, Liu Y, Xiao X, Wang Z, Mohsin M. Widespread prevalence and molecular epidemiology of tet(X4) and mcr-1 harboring Escherichia coli isolated from chickens in Pakistan. Sci Total Environ. 2022 Feb 1;806(Pt 2):150689. doi: 10.1016/j.scitotenv.2021.150689. Epub 2021 Sep 30. PMID: 34599956.
Pk8219	chicken	Pakistan	2020	GCA_019458565.1	Li R, Lu X, Munir A, Abdullah S, Liu Y, Xiao X, Wang Z, Mohsin M. Widespread prevalence and molecular epidemiology of tet(X4) and mcr-1 harboring Escherichia coli isolated from chickens in Pakistan. Sci Total Environ. 2022 Feb 1;806(Pt 2):150689. doi: 10.1016/j.scitotenv.2021.150689. Epub 2021 Sep 30. PMID: 34599956.
Pk8589	chicken	Pakistan	2020	GCA_019458555.1	Li R, Lu X, Munir A, Abdullah S, Liu Y, Xiao X, Wang Z, Mohsin M. Widespread prevalence and molecular epidemiology of tet(X4) and mcr-1 harboring Escherichia coli isolated from chickens in Pakistan. Sci Total Environ. 2022 Feb 1;806(Pt 2):150689. doi: 10.1016/j.scitotenv.2021.150689. Epub 2021 Sep 30. PMID: 34599956.
Pk8574	chicken	Pakistan	2020	GCA_019458765.1	Li R, Lu X, Munir A, Abdullah S, Liu Y, Xiao X, Wang Z, Mohsin M. Widespread prevalence and molecular epidemiology of tet(X4) and mcr-1 harboring Escherichia coli isolated from chickens in Pakistan. Sci Total Environ. 2022 Feb 1;806(Pt 2):150689. doi: 10.1016/j.scitotenv.2021.150689. Epub 2021 Sep 30. PMID: 34599956.
NT1N25	pig	Jiangsu	2018	GCA_014904235.2	Li Y, Wang Q, Peng K, Liu Y, Xiao X, Mohsin M, Li R, Wang Z. Distribution and genomic characterization of tigecycline-resistant tet(X4)-positive Escherichia coli of swine farm origin. Microb Genom. 2021 Oct;7(10):000667. doi: 10.1099/mgen.0.000667. PMID: 34693904; PMCID: PMC8627205.
NT1N31	pig	Jiangsu	2018	GCA_014904215.2	Li Y, Wang Q, Peng K, Liu Y, Xiao X, Mohsin M, Li R, Wang Z. Distribution and genomic characterization of tigecycline-resistant tet(X4)-positive Escherichia coli of swine farm origin. Microb Genom. 2021 Oct;7(10):000667. doi: 10.1099/mgen.0.000667. PMID: 34693904; PMCID: PMC8627205.
NT1W25	farm water	Jiangsu	2018	GCA_014904145.2	Li Y, Wang Q, Peng K, Liu Y, Xiao X, Mohsin M, Li R, Wang Z. Distribution and genomic characterization of tigecycline-resistant tet(X4)-positive Escherichia coli of swine farm origin. Microb Genom. 2021 Oct;7(10):000667. doi: 10.1099/mgen.0.000667. PMID: 34693904; PMCID: PMC8627205.
NT1N28	pig	Jiangsu	2018	GCA_014904175.2	Li Y, Wang Q, Peng K, Liu Y, Xiao X, Mohsin M, Li R, Wang Z. Distribution and genomic characterization of tigecycline-resistant tet(X4)-positive Escherichia coli of swine farm origin. Microb Genom. 2021 Oct;7(10):000667. doi: 10.1099/mgen.0.000667. PMID: 34693904; PMCID: PMC8627205.
NT1F34	pig	Jiangsu	2018	GCA_014904265.2	Li Y, Wang Q, Peng K, Liu Y, Xiao X, Mohsin M, Li R, Wang Z. Distribution and genomic characterization of tigecycline-resistant tet(X4)-positive Escherichia coli of swine farm origin. Microb Genom. 2021 Oct;7(10):000667. doi: 10.1099/mgen.0.000667. PMID: 34693904; PMCID: PMC8627205.
NT1F25	pig	Jiangsu	2018	GCA_014904315.2	Li Y, Wang Q, Peng K, Liu Y, Xiao X, Mohsin M, Li R, Wang Z. Distribution and genomic characterization of tigecycline-resistant tet(X4)-positive Escherichia coli of swine farm origin. Microb Genom. 2021 Oct;7(10):000667. doi: 10.1099/mgen.0.000667. PMID: 34693904; PMCID: PMC8627205.
NT1W22	farm water	Jiangsu	2018	GCA_014904185.2	Li Y, Wang Q, Peng K, Liu Y, Xiao X, Mohsin M, Li R, Wang Z. Distribution and genomic characterization of tigecycline-resistant tet(X4)-positive Escherichia coli of swine farm origin. Microb Genom. 2021 Oct;7(10):000667. doi: 10.1099/mgen.0.000667. PMID: 34693904; PMCID: PMC8627205.
NT1N34	pig	Jiangsu	2018	GCA_014904135.2	Li Y, Wang Q, Peng K, Liu Y, Xiao X, Mohsin M, Li R, Wang Z. Distribution and genomic characterization of tigecycline-resistant tet(X4)-positive Escherichia coli of swine farm origin. Microb Genom. 2021 Oct;7(10):000667. doi: 10.1099/mgen.0.000667. PMID: 34693904; PMCID: PMC8627205.
NT1F10	pig	Jiangsu	2018	GCA_014904435.2	Li Y, Wang Q, Peng K, Liu Y, Xiao X, Mohsin M, Li R, Wang Z. Distribution and genomic characterization of tigecycline-resistant tet(X4)-positive Escherichia coli of swine farm origin. Microb Genom. 2021 Oct;7(10):000667. doi: 10.1099/mgen.0.000667. PMID: 34693904; PMCID: PMC8627205.
NT1F28	pig	Jiangsu	2018	GCA_014904275.2	Li Y, Wang Q, Peng K, Liu Y, Xiao X, Mohsin M, Li R, Wang Z. Distribution and genomic characterization of tigecycline-resistant tet(X4)-positive Escherichia coli of swine farm origin. Microb Genom. 2021 Oct;7(10):000667. doi: 10.1099/mgen.0.000667. PMID: 34693904; PMCID: PMC8627205.
NT1A7	pig	Jiangsu	2018	GCA_014904635.2	Li Y, Wang Q, Peng K, Liu Y, Xiao X, Mohsin M, Li R, Wang Z. Distribution and genomic characterization of tigecycline-resistant tet(X4)-positive Escherichia coli of swine farm origin. Microb Genom. 2021 Oct;7(10):000667. doi: 10.1099/mgen.0.000667. PMID: 34693904; PMCID: PMC8627205.
NT1A4	pig	Jiangsu	2018	GCA_014904655.2	Li Y, Wang Q, Peng K, Liu Y, Xiao X, Mohsin M, Li R, Wang Z. Distribution and genomic characterization of tigecycline-resistant tet(X4)-positive Escherichia coli of swine farm origin. Microb Genom. 2021 Oct;7(10):000667. doi: 10.1099/mgen.0.000667. PMID: 34693904; PMCID: PMC8627205.
NT1A16	pig	Jiangsu	2018	GCA_014904605.2	Li Y, Wang Q, Peng K, Liu Y, Xiao X, Mohsin M, Li R, Wang Z. Distribution and genomic characterization of tigecycline-resistant tet(X4)-positive Escherichia coli of swine farm origin. Microb Genom. 2021 Oct;7(10):000667. doi: 10.1099/mgen.0.000667. PMID: 34693904; PMCID: PMC8627205.
NT1A13	pig	Jiangsu	2018	GCA_014904595.2	Li Y, Wang Q, Peng K, Liu Y, Xiao X, Mohsin M, Li R, Wang Z. Distribution and genomic characterization of tigecycline-resistant tet(X4)-positive Escherichia coli of swine farm origin. Microb Genom. 2021 Oct;7(10):000667. doi: 10.1099/mgen.0.000667. PMID: 34693904; PMCID: PMC8627205.
NT1A22	pig	Jiangsu	2018	GCA_014904535.2	Li Y, Wang Q, Peng K, Liu Y, Xiao X, Mohsin M, Li R, Wang Z. Distribution and genomic characterization of tigecycline-resistant tet(X4)-positive Escherichia coli of swine farm origin. Microb Genom. 2021 Oct;7(10):000667. doi: 10.1099/mgen.0.000667. PMID: 34693904; PMCID: PMC8627205.
NT1A25	pig	Jiangsu	2018	GCA_014904565.2	Li Y, Wang Q, Peng K, Liu Y, Xiao X, Mohsin M, Li R, Wang Z. Distribution and genomic characterization of tigecycline-resistant tet(X4)-positive Escherichia coli of swine farm origin. Microb Genom. 2021 Oct;7(10):000667. doi: 10.1099/mgen.0.000667. PMID: 34693904; PMCID: PMC8627205.
NT1A28	pig	Jiangsu	2018	GCA_014904515.2	Li Y, Wang Q, Peng K, Liu Y, Xiao X, Mohsin M, Li R, Wang Z. Distribution and genomic characterization of tigecycline-resistant tet(X4)-positive Escherichia coli of swine farm origin. Microb Genom. 2021 Oct;7(10):000667. doi: 10.1099/mgen.0.000667. PMID: 34693904; PMCID: PMC8627205.
NT1A34	pig	Jiangsu	2018	GCA_014904445.2	Li Y, Wang Q, Peng K, Liu Y, Xiao X, Mohsin M, Li R, Wang Z. Distribution and genomic characterization of tigecycline-resistant tet(X4)-positive Escherichia coli of swine farm origin. Microb Genom. 2021 Oct;7(10):000667. doi: 10.1099/mgen.0.000667. PMID: 34693904; PMCID: PMC8627205.
NT1C1	soil	Jiangsu	2018	GCA_014904415.2	Li Y, Wang Q, Peng K, Liu Y, Xiao X, Mohsin M, Li R, Wang Z. Distribution and genomic characterization of tigecycline-resistant tet(X4)-positive Escherichia coli of swine farm origin. Microb Genom. 2021 Oct;7(10):000667. doi: 10.1099/mgen.0.000667. PMID: 34693904; PMCID: PMC8627205.
NT1A31	pig	Jiangsu	2018	GCA_014904455.2	Li Y, Wang Q, Peng K, Liu Y, Xiao X, Mohsin M, Li R, Wang Z. Distribution and genomic characterization of tigecycline-resistant tet(X4)-positive Escherichia coli of swine farm origin. Microb Genom. 2021 Oct;7(10):000667. doi: 10.1099/mgen.0.000667. PMID: 34693904; PMCID: PMC8627205.
NT1F13	pig	Jiangsu	2018	GCA_014904335.2	Li Y, Wang Q, Peng K, Liu Y, Xiao X, Mohsin M, Li R, Wang Z. Distribution and genomic characterization of tigecycline-resistant tet(X4)-positive Escherichia coli of swine farm origin. Microb Genom. 2021 Oct;7(10):000667. doi: 10.1099/mgen.0.000667. PMID: 34693904; PMCID: PMC8627205.
NT1F16	pig	Jiangsu	2018	GCA_014904375.2	Li Y, Wang Q, Peng K, Liu Y, Xiao X, Mohsin M, Li R, Wang Z. Distribution and genomic characterization of tigecycline-resistant tet(X4)-positive Escherichia coli of swine farm origin. Microb Genom. 2021 Oct;7(10):000667. doi: 10.1099/mgen.0.000667. PMID: 34693904; PMCID: PMC8627205.
NT1N4	pig	Jiangsu	2018	GCA_014904245.2	Li Y, Wang Q, Peng K, Liu Y, Xiao X, Mohsin M, Li R, Wang Z. Distribution and genomic characterization of tigecycline-resistant tet(X4)-positive Escherichia coli of swine farm origin. Microb Genom. 2021 Oct;7(10):000667. doi: 10.1099/mgen.0.000667. PMID: 34693904; PMCID: PMC8627205.
NT1F19	pig	Jiangsu	2018	GCA_014904355.2	Li Y, Wang Q, Peng K, Liu Y, Xiao X, Mohsin M, Li R, Wang Z. Distribution and genomic characterization of tigecycline-resistant tet(X4)-positive Escherichia coli of swine farm origin. Microb Genom. 2021 Oct;7(10):000667. doi: 10.1099/mgen.0.000667. PMID: 34693904; PMCID: PMC8627205.
NT1F22	pig	Jiangsu	2018	GCA_014904325.2	Li Y, Wang Q, Peng K, Liu Y, Xiao X, Mohsin M, Li R, Wang Z. Distribution and genomic characterization of tigecycline-resistant tet(X4)-positive Escherichia coli of swine farm origin. Microb Genom. 2021 Oct;7(10):000667. doi: 10.1099/mgen.0.000667. PMID: 34693904; PMCID: PMC8627205.
NT2A7	pig	Jiangsu	2018	GCA_014904115.2	Li Y, Wang Q, Peng K, Liu Y, Xiao X, Mohsin M, Li R, Wang Z. Distribution and genomic characterization of tigecycline-resistant tet(X4)-positive Escherichia coli of swine farm origin. Microb Genom. 2021 Oct;7(10):000667. doi: 10.1099/mgen.0.000667. PMID: 34693904; PMCID: PMC8627205.
NT2A19	pig	Jiangsu	2018	GCA_014904055.2	Li Y, Wang Q, Peng K, Liu Y, Xiao X, Mohsin M, Li R, Wang Z. Distribution and genomic characterization of tigecycline-resistant tet(X4)-positive Escherichia coli of swine farm origin. Microb Genom. 2021 Oct;7(10):000667. doi: 10.1099/mgen.0.000667. PMID: 34693904; PMCID: PMC8627205.
NT2W25	farm water	Jiangsu	2018	GCA_014904075.2	Li Y, Wang Q, Peng K, Liu Y, Xiao X, Mohsin M, Li R, Wang Z. Distribution and genomic characterization of tigecycline-resistant tet(X4)-positive Escherichia coli of swine farm origin. Microb Genom. 2021 Oct;7(10):000667. doi: 10.1099/mgen.0.000667. PMID: 34693904; PMCID: PMC8627205.
NT1A1	pig	Jiangsu	2018	GCA_014904665.2	Li Y, Wang Q, Peng K, Liu Y, Xiao X, Mohsin M, Li R, Wang Z. Distribution and genomic characterization of tigecycline-resistant tet(X4)-positive Escherichia coli of swine farm origin. Microb Genom. 2021 Oct;7(10):000667. doi: 10.1099/mgen.0.000667. PMID: 34693904; PMCID: PMC8627205.
NT1A19	pig	Jiangsu	2018	GCA_014904545.2	Li Y, Wang Q, Peng K, Liu Y, Xiao X, Mohsin M, Li R, Wang Z. Distribution and genomic characterization of tigecycline-resistant tet(X4)-positive Escherichia coli of swine farm origin. Microb Genom. 2021 Oct;7(10):000667. doi: 10.1099/mgen.0.000667. PMID: 34693904; PMCID: PMC8627205.
NT1C4	soil	Jiangsu	2018	GCA_014904425.2	Li Y, Wang Q, Peng K, Liu Y, Xiao X, Mohsin M, Li R, Wang Z. Distribution and genomic characterization of tigecycline-resistant tet(X4)-positive Escherichia coli of swine farm origin. Microb Genom. 2021 Oct;7(10):000667. doi: 10.1099/mgen.0.000667. PMID: 34693904; PMCID: PMC8627205.
NT1F31	pig	Jiangsu	2018	GCA_009738145.1	Li Y, Wang Q, Peng K, Liu Y, Xiao X, Mohsin M, Li R, Wang Z. Distribution and genomic characterization of tigecycline-resistant tet(X4)-positive Escherichia coli of swine farm origin. Microb Genom. 2021 Oct;7(10):000667. doi: 10.1099/mgen.0.000667. PMID: 34693904; PMCID: PMC8627205.
1919D62	pig	Henan	2019	GCA_009671125.1	Yu R, Chen Z, Schwarz S, Yao H, Du XD. Mobilization of tet(X4) by IS1 Family Elements in Porcine Escherichia coli Isolates. Antimicrob Agents Chemother. 2022 Jan 18;66(1):e0159721. doi: 10.1128/AAC.01597-21. Epub 2021 Nov 1. PMID: 34723627; PMCID: PMC8765391.
1919D3	pig	Henan	2019	GCA_009671105.1	Yu R, Chen Z, Schwarz S, Yao H, Du XD. Mobilization of tet(X4) by IS1 Family Elements in Porcine Escherichia coli Isolates. Antimicrob Agents Chemother. 2022 Jan 18;66(1):e0159721. doi: 10.1128/AAC.01597-21. Epub 2021 Nov 1. PMID: 34723627; PMCID: PMC8765391.
SZ9R	pork	Guangdong	2019	GCA_015730625.1	Li R, Li Y, Peng K, Yin Y, Liu Y, He T, Bai L, Wang Z. Comprehensive Genomic Investigation of Tigecycline Resistance Gene tet(X4)-Bearing Strains Expanding among Different Settings. Microbiol Spectr. 2021 Dec 22;9(3):e0163321. doi: 10.1128/spectrum.01633-21. Epub 2021 Dec 22. PMID: 34937176; PMCID: PMC8694195.
SZ5R	pork	Guangdong	2019	GCA_015730615.1	Li R, Li Y, Peng K, Yin Y, Liu Y, He T, Bai L, Wang Z. Comprehensive Genomic Investigation of Tigecycline Resistance Gene tet(X4)-Bearing Strains Expanding among Different Settings. Microbiol Spectr. 2021 Dec 22;9(3):e0163321. doi: 10.1128/spectrum.01633-21. Epub 2021 Dec 22. PMID: 34937176; PMCID: PMC8694195.
SZ7R	pork	Guangdong	2019	GCA_015730605.1	Li R, Li Y, Peng K, Yin Y, Liu Y, He T, Bai L, Wang Z. Comprehensive Genomic Investigation of Tigecycline Resistance Gene tet(X4)-Bearing Strains Expanding among Different Settings. Microbiol Spectr. 2021 Dec 22;9(3):e0163321. doi: 10.1128/spectrum.01633-21. Epub 2021 Dec 22. PMID: 34937176; PMCID: PMC8694195.
ZQ3-1	pork	Zhengjiang	2019	GCA_015730585.1	Li R, Li Y, Peng K, Yin Y, Liu Y, He T, Bai L, Wang Z. Comprehensive Genomic Investigation of Tigecycline Resistance Gene tet(X4)-Bearing Strains Expanding among Different Settings. Microbiol Spectr. 2021 Dec 22;9(3):e0163321. doi: 10.1128/spectrum.01633-21. Epub 2021 Dec 22. PMID: 34937176; PMCID: PMC8694195.
AB5-1	pork	Anhui	2019	GCA_015731555.1	Li R, Li Y, Peng K, Yin Y, Liu Y, He T, Bai L, Wang Z. Comprehensive Genomic Investigation of Tigecycline Resistance Gene tet(X4)-Bearing Strains Expanding among Different Settings. Microbiol Spectr. 2021 Dec 22;9(3):e0163321. doi: 10.1128/spectrum.01633-21. Epub 2021 Dec 22. PMID: 34937176; PMCID: PMC8694195.
HN10R	pork	Henan	2019	GCA_015731545.1	Li R, Li Y, Peng K, Yin Y, Liu Y, He T, Bai L, Wang Z. Comprehensive Genomic Investigation of Tigecycline Resistance Gene tet(X4)-Bearing Strains Expanding among Different Settings. Microbiol Spectr. 2021 Dec 22;9(3):e0163321. doi: 10.1128/spectrum.01633-21. Epub 2021 Dec 22. PMID: 34937176; PMCID: PMC8694195.
HN16R	pork	Henan	2019	GCA_015731505.1	Li R, Li Y, Peng K, Yin Y, Liu Y, He T, Bai L, Wang Z. Comprehensive Genomic Investigation of Tigecycline Resistance Gene tet(X4)-Bearing Strains Expanding among Different Settings. Microbiol Spectr. 2021 Dec 22;9(3):e0163321. doi: 10.1128/spectrum.01633-21. Epub 2021 Dec 22. PMID: 34937176; PMCID: PMC8694195.
HN13R	pork	Henan	2019	GCA_015731515.1	Li R, Li Y, Peng K, Yin Y, Liu Y, He T, Bai L, Wang Z. Comprehensive Genomic Investigation of Tigecycline Resistance Gene tet(X4)-Bearing Strains Expanding among Different Settings. Microbiol Spectr. 2021 Dec 22;9(3):e0163321. doi: 10.1128/spectrum.01633-21. Epub 2021 Dec 22. PMID: 34937176; PMCID: PMC8694195.
HN17R	pork	Henan	2019	GCA_015731485.1	Li R, Li Y, Peng K, Yin Y, Liu Y, He T, Bai L, Wang Z. Comprehensive Genomic Investigation of Tigecycline Resistance Gene tet(X4)-Bearing Strains Expanding among Different Settings. Microbiol Spectr. 2021 Dec 22;9(3):e0163321. doi: 10.1128/spectrum.01633-21. Epub 2021 Dec 22. PMID: 34937176; PMCID: PMC8694195.
HS10-1	pork	Heibei	2019	GCA_015731445.1	Li R, Li Y, Peng K, Yin Y, Liu Y, He T, Bai L, Wang Z. Comprehensive Genomic Investigation of Tigecycline Resistance Gene tet(X4)-Bearing Strains Expanding among Different Settings. Microbiol Spectr. 2021 Dec 22;9(3):e0163321. doi: 10.1128/spectrum.01633-21. Epub 2021 Dec 22. PMID: 34937176; PMCID: PMC8694195.
HN18R	pork	Henan	2019	GCA_015731455.1	Li R, Li Y, Peng K, Yin Y, Liu Y, He T, Bai L, Wang Z. Comprehensive Genomic Investigation of Tigecycline Resistance Gene tet(X4)-Bearing Strains Expanding among Different Settings. Microbiol Spectr. 2021 Dec 22;9(3):e0163321. doi: 10.1128/spectrum.01633-21. Epub 2021 Dec 22. PMID: 34937176; PMCID: PMC8694195.
HS13-1	pork	Heibei	2019	GCA_015731415.1	Li R, Li Y, Peng K, Yin Y, Liu Y, He T, Bai L, Wang Z. Comprehensive Genomic Investigation of Tigecycline Resistance Gene tet(X4)-Bearing Strains Expanding among Different Settings. Microbiol Spectr. 2021 Dec 22;9(3):e0163321. doi: 10.1128/spectrum.01633-21. Epub 2021 Dec 22. PMID: 34937176; PMCID: PMC8694195.
HS15-1	pork	Heibei	2019	GCA_015731405.1	Li R, Li Y, Peng K, Yin Y, Liu Y, He T, Bai L, Wang Z. Comprehensive Genomic Investigation of Tigecycline Resistance Gene tet(X4)-Bearing Strains Expanding among Different Settings. Microbiol Spectr. 2021 Dec 22;9(3):e0163321. doi: 10.1128/spectrum.01633-21. Epub 2021 Dec 22. PMID: 34937176; PMCID: PMC8694195.
HS15-2	pork	Heibei	2019	GCA_015731385.1	Li R, Li Y, Peng K, Yin Y, Liu Y, He T, Bai L, Wang Z. Comprehensive Genomic Investigation of Tigecycline Resistance Gene tet(X4)-Bearing Strains Expanding among Different Settings. Microbiol Spectr. 2021 Dec 22;9(3):e0163321. doi: 10.1128/spectrum.01633-21. Epub 2021 Dec 22. PMID: 34937176; PMCID: PMC8694195.
HS12-1	pork	Heibei	2019	GCA_015731365.1	Li R, Li Y, Peng K, Yin Y, Liu Y, He T, Bai L, Wang Z. Comprehensive Genomic Investigation of Tigecycline Resistance Gene tet(X4)-Bearing Strains Expanding among Different Settings. Microbiol Spectr. 2021 Dec 22;9(3):e0163321. doi: 10.1128/spectrum.01633-21. Epub 2021 Dec 22. PMID: 34937176; PMCID: PMC8694195.
HS16-1	pork	Heibei	2019	GCA_015731345.1	Li R, Li Y, Peng K, Yin Y, Liu Y, He T, Bai L, Wang Z. Comprehensive Genomic Investigation of Tigecycline Resistance Gene tet(X4)-Bearing Strains Expanding among Different Settings. Microbiol Spectr. 2021 Dec 22;9(3):e0163321. doi: 10.1128/spectrum.01633-21. Epub 2021 Dec 22. PMID: 34937176; PMCID: PMC8694195.
HS19-1	pork	Heibei	2019	GCA_015731315.1	Li R, Li Y, Peng K, Yin Y, Liu Y, He T, Bai L, Wang Z. Comprehensive Genomic Investigation of Tigecycline Resistance Gene tet(X4)-Bearing Strains Expanding among Different Settings. Microbiol Spectr. 2021 Dec 22;9(3):e0163321. doi: 10.1128/spectrum.01633-21. Epub 2021 Dec 22. PMID: 34937176; PMCID: PMC8694195.
HS17-1	pork	Heibei	2019	GCA_015731305.1	Li R, Li Y, Peng K, Yin Y, Liu Y, He T, Bai L, Wang Z. Comprehensive Genomic Investigation of Tigecycline Resistance Gene tet(X4)-Bearing Strains Expanding among Different Settings. Microbiol Spectr. 2021 Dec 22;9(3):e0163321. doi: 10.1128/spectrum.01633-21. Epub 2021 Dec 22. PMID: 34937176; PMCID: PMC8694195.
HS18-1	pork	Heibei	2019	GCA_015731265.1	Li R, Li Y, Peng K, Yin Y, Liu Y, He T, Bai L, Wang Z. Comprehensive Genomic Investigation of Tigecycline Resistance Gene tet(X4)-Bearing Strains Expanding among Different Settings. Microbiol Spectr. 2021 Dec 22;9(3):e0163321. doi: 10.1128/spectrum.01633-21. Epub 2021 Dec 22. PMID: 34937176; PMCID: PMC8694195.
SDP2R	pork		2019	GCA_015731105.1	Li R, Li Y, Peng K, Yin Y, Liu Y, He T, Bai L, Wang Z. Comprehensive Genomic Investigation of Tigecycline Resistance Gene tet(X4)-Bearing Strains Expanding among Different Settings. Microbiol Spectr. 2021 Dec 22;9(3):e0163321. doi: 10.1128/spectrum.01633-21. Epub 2021 Dec 22. PMID: 34937176; PMCID: PMC8694195.
HS2-1	pork	Heibei	2019	GCA_015731245.1	Li R, Li Y, Peng K, Yin Y, Liu Y, He T, Bai L, Wang Z. Comprehensive Genomic Investigation of Tigecycline Resistance Gene tet(X4)-Bearing Strains Expanding among Different Settings. Microbiol Spectr. 2021 Dec 22;9(3):e0163321. doi: 10.1128/spectrum.01633-21. Epub 2021 Dec 22. PMID: 34937176; PMCID: PMC8694195.
HS4-1	pork	Heibei	2019	GCA_015731225.1	Li R, Li Y, Peng K, Yin Y, Liu Y, He T, Bai L, Wang Z. Comprehensive Genomic Investigation of Tigecycline Resistance Gene tet(X4)-Bearing Strains Expanding among Different Settings. Microbiol Spectr. 2021 Dec 22;9(3):e0163321. doi: 10.1128/spectrum.01633-21. Epub 2021 Dec 22. PMID: 34937176; PMCID: PMC8694195.
HS5-1	pork	Heibei	2019	GCA_015731195.1	Li R, Li Y, Peng K, Yin Y, Liu Y, He T, Bai L, Wang Z. Comprehensive Genomic Investigation of Tigecycline Resistance Gene tet(X4)-Bearing Strains Expanding among Different Settings. Microbiol Spectr. 2021 Dec 22;9(3):e0163321. doi: 10.1128/spectrum.01633-21. Epub 2021 Dec 22. PMID: 34937176; PMCID: PMC8694195.
HS6-1	pork	Heibei	2019	GCA_015731185.1	Li R, Li Y, Peng K, Yin Y, Liu Y, He T, Bai L, Wang Z. Comprehensive Genomic Investigation of Tigecycline Resistance Gene tet(X4)-Bearing Strains Expanding among Different Settings. Microbiol Spectr. 2021 Dec 22;9(3):e0163321. doi: 10.1128/spectrum.01633-21. Epub 2021 Dec 22. PMID: 34937176; PMCID: PMC8694195.
HS3-1	pork	Heibei	2019	GCA_015731165.1	Li R, Li Y, Peng K, Yin Y, Liu Y, He T, Bai L, Wang Z. Comprehensive Genomic Investigation of Tigecycline Resistance Gene tet(X4)-Bearing Strains Expanding among Different Settings. Microbiol Spectr. 2021 Dec 22;9(3):e0163321. doi: 10.1128/spectrum.01633-21. Epub 2021 Dec 22. PMID: 34937176; PMCID: PMC8694195.
HS9-1	pork	Heibei	2019	GCA_015731145.1	Li R, Li Y, Peng K, Yin Y, Liu Y, He T, Bai L, Wang Z. Comprehensive Genomic Investigation of Tigecycline Resistance Gene tet(X4)-Bearing Strains Expanding among Different Settings. Microbiol Spectr. 2021 Dec 22;9(3):e0163321. doi: 10.1128/spectrum.01633-21. Epub 2021 Dec 22. PMID: 34937176; PMCID: PMC8694195.
2GS3	pork	Gansu	2019	GCA_015731725.1	Li R, Li Y, Peng K, Yin Y, Liu Y, He T, Bai L, Wang Z. Comprehensive Genomic Investigation of Tigecycline Resistance Gene tet(X4)-Bearing Strains Expanding among Different Settings. Microbiol Spectr. 2021 Dec 22;9(3):e0163321. doi: 10.1128/spectrum.01633-21. Epub 2021 Dec 22. PMID: 34937176; PMCID: PMC8694195.
AB12-1	pork	Anhui	2019	GCA_015731705.1	Li R, Li Y, Peng K, Yin Y, Liu Y, He T, Bai L, Wang Z. Comprehensive Genomic Investigation of Tigecycline Resistance Gene tet(X4)-Bearing Strains Expanding among Different Settings. Microbiol Spectr. 2021 Dec 22;9(3):e0163321. doi: 10.1128/spectrum.01633-21. Epub 2021 Dec 22. PMID: 34937176; PMCID: PMC8694195.
AB1-1-1	pork	Anhui	2019	GCA_015731685.1	Li R, Li Y, Peng K, Yin Y, Liu Y, He T, Bai L, Wang Z. Comprehensive Genomic Investigation of Tigecycline Resistance Gene tet(X4)-Bearing Strains Expanding among Different Settings. Microbiol Spectr. 2021 Dec 22;9(3):e0163321. doi: 10.1128/spectrum.01633-21. Epub 2021 Dec 22. PMID: 34937176; PMCID: PMC8694195.
AB12-3	pork	Anhui	2019	GCA_015731655.1	Li R, Li Y, Peng K, Yin Y, Liu Y, He T, Bai L, Wang Z. Comprehensive Genomic Investigation of Tigecycline Resistance Gene tet(X4)-Bearing Strains Expanding among Different Settings. Microbiol Spectr. 2021 Dec 22;9(3):e0163321. doi: 10.1128/spectrum.01633-21. Epub 2021 Dec 22. PMID: 34937176; PMCID: PMC8694195.
AB3-1-1	pork	Anhui	2019	GCA_015731645.1	Li R, Li Y, Peng K, Yin Y, Liu Y, He T, Bai L, Wang Z. Comprehensive Genomic Investigation of Tigecycline Resistance Gene tet(X4)-Bearing Strains Expanding among Different Settings. Microbiol Spectr. 2021 Dec 22;9(3):e0163321. doi: 10.1128/spectrum.01633-21. Epub 2021 Dec 22. PMID: 34937176; PMCID: PMC8694195.
AB3-1-R	pork	Anhui	2019	GCA_015731625.1	Li R, Li Y, Peng K, Yin Y, Liu Y, He T, Bai L, Wang Z. Comprehensive Genomic Investigation of Tigecycline Resistance Gene tet(X4)-Bearing Strains Expanding among Different Settings. Microbiol Spectr. 2021 Dec 22;9(3):e0163321. doi: 10.1128/spectrum.01633-21. Epub 2021 Dec 22. PMID: 34937176; PMCID: PMC8694195.
AB4-2	pork	Anhui	2019	GCA_015731595.1	Li R, Li Y, Peng K, Yin Y, Liu Y, He T, Bai L, Wang Z. Comprehensive Genomic Investigation of Tigecycline Resistance Gene tet(X4)-Bearing Strains Expanding among Different Settings. Microbiol Spectr. 2021 Dec 22;9(3):e0163321. doi: 10.1128/spectrum.01633-21. Epub 2021 Dec 22. PMID: 34937176; PMCID: PMC8694195.
SH12R	pork	Shanghai	2019	GCA_015731065.1	Li R, Li Y, Peng K, Yin Y, Liu Y, He T, Bai L, Wang Z. Comprehensive Genomic Investigation of Tigecycline Resistance Gene tet(X4)-Bearing Strains Expanding among Different Settings. Microbiol Spectr. 2021 Dec 22;9(3):e0163321. doi: 10.1128/spectrum.01633-21. Epub 2021 Dec 22. PMID: 34937176; PMCID: PMC8694195.
SH3W	pork	Shanghai	2019	GCA_015731045.1	Li R, Li Y, Peng K, Yin Y, Liu Y, He T, Bai L, Wang Z. Comprehensive Genomic Investigation of Tigecycline Resistance Gene tet(X4)-Bearing Strains Expanding among Different Settings. Microbiol Spectr. 2021 Dec 22;9(3):e0163321. doi: 10.1128/spectrum.01633-21. Epub 2021 Dec 22. PMID: 34937176; PMCID: PMC8694195.
SH11R	pork	Shanghai	2019	GCA_015731015.1	Li R, Li Y, Peng K, Yin Y, Liu Y, He T, Bai L, Wang Z. Comprehensive Genomic Investigation of Tigecycline Resistance Gene tet(X4)-Bearing Strains Expanding among Different Settings. Microbiol Spectr. 2021 Dec 22;9(3):e0163321. doi: 10.1128/spectrum.01633-21. Epub 2021 Dec 22. PMID: 34937176; PMCID: PMC8694195.
SH13R	pork	Shanghai	2019	GCA_015731005.1	Li R, Li Y, Peng K, Yin Y, Liu Y, He T, Bai L, Wang Z. Comprehensive Genomic Investigation of Tigecycline Resistance Gene tet(X4)-Bearing Strains Expanding among Different Settings. Microbiol Spectr. 2021 Dec 22;9(3):e0163321. doi: 10.1128/spectrum.01633-21. Epub 2021 Dec 22. PMID: 34937176; PMCID: PMC8694195.
SX11G	pork	Shanxi	2019	GCA_015730945.1	Li R, Li Y, Peng K, Yin Y, Liu Y, He T, Bai L, Wang Z. Comprehensive Genomic Investigation of Tigecycline Resistance Gene tet(X4)-Bearing Strains Expanding among Different Settings. Microbiol Spectr. 2021 Dec 22;9(3):e0163321. doi: 10.1128/spectrum.01633-21. Epub 2021 Dec 22. PMID: 34937176; PMCID: PMC8694195.
SX1G	pork	Shanxi	2019	GCA_015730955.1	Li R, Li Y, Peng K, Yin Y, Liu Y, He T, Bai L, Wang Z. Comprehensive Genomic Investigation of Tigecycline Resistance Gene tet(X4)-Bearing Strains Expanding among Different Settings. Microbiol Spectr. 2021 Dec 22;9(3):e0163321. doi: 10.1128/spectrum.01633-21. Epub 2021 Dec 22. PMID: 34937176; PMCID: PMC8694195.
SX13G	pork	Shanxi	2019	GCA_015730935.1	Li R, Li Y, Peng K, Yin Y, Liu Y, He T, Bai L, Wang Z. Comprehensive Genomic Investigation of Tigecycline Resistance Gene tet(X4)-Bearing Strains Expanding among Different Settings. Microbiol Spectr. 2021 Dec 22;9(3):e0163321. doi: 10.1128/spectrum.01633-21. Epub 2021 Dec 22. PMID: 34937176; PMCID: PMC8694195.
SH6R	pork	Shanghai	2019	GCA_015730925.1	Li R, Li Y, Peng K, Yin Y, Liu Y, He T, Bai L, Wang Z. Comprehensive Genomic Investigation of Tigecycline Resistance Gene tet(X4)-Bearing Strains Expanding among Different Settings. Microbiol Spectr. 2021 Dec 22;9(3):e0163321. doi: 10.1128/spectrum.01633-21. Epub 2021 Dec 22. PMID: 34937176; PMCID: PMC8694195.
SH9W	pork	Shanghai	2019	GCA_015730905.1	Li R, Li Y, Peng K, Yin Y, Liu Y, He T, Bai L, Wang Z. Comprehensive Genomic Investigation of Tigecycline Resistance Gene tet(X4)-Bearing Strains Expanding among Different Settings. Microbiol Spectr. 2021 Dec 22;9(3):e0163321. doi: 10.1128/spectrum.01633-21. Epub 2021 Dec 22. PMID: 34937176; PMCID: PMC8694195.
SX2G	pork	Shanxi	2019	GCA_015730885.1	Li R, Li Y, Peng K, Yin Y, Liu Y, He T, Bai L, Wang Z. Comprehensive Genomic Investigation of Tigecycline Resistance Gene tet(X4)-Bearing Strains Expanding among Different Settings. Microbiol Spectr. 2021 Dec 22;9(3):e0163321. doi: 10.1128/spectrum.01633-21. Epub 2021 Dec 22. PMID: 34937176; PMCID: PMC8694195.
SX3G	pork	Shanxi	2019	GCA_015730835.1	Li R, Li Y, Peng K, Yin Y, Liu Y, He T, Bai L, Wang Z. Comprehensive Genomic Investigation of Tigecycline Resistance Gene tet(X4)-Bearing Strains Expanding among Different Settings. Microbiol Spectr. 2021 Dec 22;9(3):e0163321. doi: 10.1128/spectrum.01633-21. Epub 2021 Dec 22. PMID: 34937176; PMCID: PMC8694195.
SZ10R	pork	Guangdong	2019	GCA_015730825.1	Li R, Li Y, Peng K, Yin Y, Liu Y, He T, Bai L, Wang Z. Comprehensive Genomic Investigation of Tigecycline Resistance Gene tet(X4)-Bearing Strains Expanding among Different Settings. Microbiol Spectr. 2021 Dec 22;9(3):e0163321. doi: 10.1128/spectrum.01633-21. Epub 2021 Dec 22. PMID: 34937176; PMCID: PMC8694195.
SX8G	pork	Shanxi	2019	GCA_015730815.1	Li R, Li Y, Peng K, Yin Y, Liu Y, He T, Bai L, Wang Z. Comprehensive Genomic Investigation of Tigecycline Resistance Gene tet(X4)-Bearing Strains Expanding among Different Settings. Microbiol Spectr. 2021 Dec 22;9(3):e0163321. doi: 10.1128/spectrum.01633-21. Epub 2021 Dec 22. PMID: 34937176; PMCID: PMC8694195.
SX5G	pork	Shanxi	2019	GCA_015730805.1	Li R, Li Y, Peng K, Yin Y, Liu Y, He T, Bai L, Wang Z. Comprehensive Genomic Investigation of Tigecycline Resistance Gene tet(X4)-Bearing Strains Expanding among Different Settings. Microbiol Spectr. 2021 Dec 22;9(3):e0163321. doi: 10.1128/spectrum.01633-21. Epub 2021 Dec 22. PMID: 34937176; PMCID: PMC8694195.
SZ11R	pork	Guangdong	2019	GCA_015730755.1	Li R, Li Y, Peng K, Yin Y, Liu Y, He T, Bai L, Wang Z. Comprehensive Genomic Investigation of Tigecycline Resistance Gene tet(X4)-Bearing Strains Expanding among Different Settings. Microbiol Spectr. 2021 Dec 22;9(3):e0163321. doi: 10.1128/spectrum.01633-21. Epub 2021 Dec 22. PMID: 34937176; PMCID: PMC8694195.
SZ12R	pork	Guangdong	2019	GCA_015730745.1	Li R, Li Y, Peng K, Yin Y, Liu Y, He T, Bai L, Wang Z. Comprehensive Genomic Investigation of Tigecycline Resistance Gene tet(X4)-Bearing Strains Expanding among Different Settings. Microbiol Spectr. 2021 Dec 22;9(3):e0163321. doi: 10.1128/spectrum.01633-21. Epub 2021 Dec 22. PMID: 34937176; PMCID: PMC8694195.
SZ2R	pork	Guangdong	2019	GCA_015730715.1	Li R, Li Y, Peng K, Yin Y, Liu Y, He T, Bai L, Wang Z. Comprehensive Genomic Investigation of Tigecycline Resistance Gene tet(X4)-Bearing Strains Expanding among Different Settings. Microbiol Spectr. 2021 Dec 22;9(3):e0163321. doi: 10.1128/spectrum.01633-21. Epub 2021 Dec 22. PMID: 34937176; PMCID: PMC8694195.
SZ1R	pork	Guangdong	2019	GCA_015730725.1	Li R, Li Y, Peng K, Yin Y, Liu Y, He T, Bai L, Wang Z. Comprehensive Genomic Investigation of Tigecycline Resistance Gene tet(X4)-Bearing Strains Expanding among Different Settings. Microbiol Spectr. 2021 Dec 22;9(3):e0163321. doi: 10.1128/spectrum.01633-21. Epub 2021 Dec 22. PMID: 34937176; PMCID: PMC8694195.
SZ12W	pork	Guangdong	2019	GCA_015730705.1	Li R, Li Y, Peng K, Yin Y, Liu Y, He T, Bai L, Wang Z. Comprehensive Genomic Investigation of Tigecycline Resistance Gene tet(X4)-Bearing Strains Expanding among Different Settings. Microbiol Spectr. 2021 Dec 22;9(3):e0163321. doi: 10.1128/spectrum.01633-21. Epub 2021 Dec 22. PMID: 34937176; PMCID: PMC8694195.
SZ3R	pork	Guangdong	2019	GCA_015730685.1	Li R, Li Y, Peng K, Yin Y, Liu Y, He T, Bai L, Wang Z. Comprehensive Genomic Investigation of Tigecycline Resistance Gene tet(X4)-Bearing Strains Expanding among Different Settings. Microbiol Spectr. 2021 Dec 22;9(3):e0163321. doi: 10.1128/spectrum.01633-21. Epub 2021 Dec 22. PMID: 34937176; PMCID: PMC8694195.
PT62	pig stool	Jiangsu	2021	GCA_021441965.1	Lu X, Du Y, Peng K, Zhang W, Li J, Wang Z, Li R. Coexistence of tet(X4), mcr-1, and blaNDM-5 in ST6775 Escherichia coli Isolates of Animal Origin in China. Microbiol Spectr. 2022 Apr 27;10(2):e0019622. doi: 10.1128/spectrum.00196-22. Epub 2022 Mar 21. PMID: 35311537; PMCID: PMC9045152.
PT76	pig stool	Jiangsu	2021	GCA_020907965.1	Lu X, Du Y, Peng K, Zhang W, Li J, Wang Z, Li R. Coexistence of tet(X4), mcr-1, and blaNDM-5 in ST6775 Escherichia coli Isolates of Animal Origin in China. Microbiol Spectr. 2022 Apr 27;10(2):e0019622. doi: 10.1128/spectrum.00196-22. Epub 2022 Mar 21. PMID: 35311537; PMCID: PMC9045152.
PT77	pig stool	Jiangsu	2021	GCA_020907935.1	Lu X, Du Y, Peng K, Zhang W, Li J, Wang Z, Li R. Coexistence of tet(X4), mcr-1, and blaNDM-5 in ST6775 Escherichia coli Isolates of Animal Origin in China. Microbiol Spectr. 2022 Apr 27;10(2):e0019622. doi: 10.1128/spectrum.00196-22. Epub 2022 Mar 21. PMID: 35311537; PMCID: PMC9045152.
2DZ26	pig	Shandong	2019	GCA_023845455.1	Zhai W, Wang T, Yang D, Zhang Q, Liang X, Liu Z, Sun C, Wu C, Liu D, Wang Y. Clonal relationship of tet(X4)-positive Escherichia coli ST761 isolates between animals and humans. J Antimicrob Chemother. 2022 Jul 28;77(8):2153-2157. doi: 10.1093/jac/dkac175. PMID: 35678277.
2DZ6	pig	Shandong	2019	GCA_023845235.1	Zhai W, Wang T, Yang D, Zhang Q, Liang X, Liu Z, Sun C, Wu C, Liu D, Wang Y. Clonal relationship of tet(X4)-positive Escherichia coli ST761 isolates between animals and humans. J Antimicrob Chemother. 2022 Jul 28;77(8):2153-2157. doi: 10.1093/jac/dkac175. PMID: 35678277.
2DZ14	pig	Shandong	2019	GCA_023845215.1	Zhai W, Wang T, Yang D, Zhang Q, Liang X, Liu Z, Sun C, Wu C, Liu D, Wang Y. Clonal relationship of tet(X4)-positive Escherichia coli ST761 isolates between animals and humans. J Antimicrob Chemother. 2022 Jul 28;77(8):2153-2157. doi: 10.1093/jac/dkac175. PMID: 35678277.
2DZ30	pig	Shandong	2019	GCA_023845195.1	Zhai W, Wang T, Yang D, Zhang Q, Liang X, Liu Z, Sun C, Wu C, Liu D, Wang Y. Clonal relationship of tet(X4)-positive Escherichia coli ST761 isolates between animals and humans. J Antimicrob Chemother. 2022 Jul 28;77(8):2153-2157. doi: 10.1093/jac/dkac175. PMID: 35678277.
2DZ41	pig	Shandong	2019	GCA_023845175.1	Zhai W, Wang T, Yang D, Zhang Q, Liang X, Liu Z, Sun C, Wu C, Liu D, Wang Y. Clonal relationship of tet(X4)-positive Escherichia coli ST761 isolates between animals and humans. J Antimicrob Chemother. 2022 Jul 28;77(8):2153-2157. doi: 10.1093/jac/dkac175. PMID: 35678277.
2DZ32	pig	Shandong	2019	GCA_023845155.1	Zhai W, Wang T, Yang D, Zhang Q, Liang X, Liu Z, Sun C, Wu C, Liu D, Wang Y. Clonal relationship of tet(X4)-positive Escherichia coli ST761 isolates between animals and humans. J Antimicrob Chemother. 2022 Jul 28;77(8):2153-2157. doi: 10.1093/jac/dkac175. PMID: 35678277.
2DZ45	pig	Shandong	2019	GCA_023845125.1	Zhai W, Wang T, Yang D, Zhang Q, Liang X, Liu Z, Sun C, Wu C, Liu D, Wang Y. Clonal relationship of tet(X4)-positive Escherichia coli ST761 isolates between animals and humans. J Antimicrob Chemother. 2022 Jul 28;77(8):2153-2157. doi: 10.1093/jac/dkac175. PMID: 35678277.
2DZ50	pig	Shandong	2019	GCA_023845115.1	Zhai W, Wang T, Yang D, Zhang Q, Liang X, Liu Z, Sun C, Wu C, Liu D, Wang Y. Clonal relationship of tet(X4)-positive Escherichia coli ST761 isolates between animals and humans. J Antimicrob Chemother. 2022 Jul 28;77(8):2153-2157. doi: 10.1093/jac/dkac175. PMID: 35678277.
TKEC21-17	wastewater	Turkey	2021	GCA_022385195.1	Kürekci C, Lu X, Celil BG, Disli HB, Mohsin M, Wang Z, Li R. Emergence and Characterization of Tigecycline Resistance Gene tet(X4) in ST609 Escherichia coli Isolates from Wastewater in Turkey. Microbiol Spectr. 2022 Aug 31;10(4):e0073222. doi: 10.1128/spectrum.00732-22. Epub 2022 Jul 13. PMID: 35863037; PMCID: PMC9431179.
TKEC21-59	wastewater	turkey	2021	GCA_022385215.1	Kürekci C, Lu X, Celil BG, Disli HB, Mohsin M, Wang Z, Li R. Emergence and Characterization of Tigecycline Resistance Gene tet(X4) in ST609 Escherichia coli Isolates from Wastewater in Turkey. Microbiol Spectr. 2022 Aug 31;10(4):e0073222. doi: 10.1128/spectrum.00732-22. Epub 2022 Jul 13. PMID: 35863037; PMCID: PMC9431179.
TKEC21-42	wastewater	turkey	2021	GCA_022359545.1	Kürekci C, Lu X, Celil BG, Disli HB, Mohsin M, Wang Z, Li R. Emergence and Characterization of Tigecycline Resistance Gene tet(X4) in ST609 Escherichia coli Isolates from Wastewater in Turkey. Microbiol Spectr. 2022 Aug 31;10(4):e0073222. doi: 10.1128/spectrum.00732-22. Epub 2022 Jul 13. PMID: 35863037; PMCID: PMC9431179.
TKEC21-15	wastewater	turkey	2021	GCA_022359695.1	Kürekci C, Lu X, Celil BG, Disli HB, Mohsin M, Wang Z, Li R. Emergence and Characterization of Tigecycline Resistance Gene tet(X4) in ST609 Escherichia coli Isolates from Wastewater in Turkey. Microbiol Spectr. 2022 Aug 31;10(4):e0073222. doi: 10.1128/spectrum.00732-22. Epub 2022 Jul 13. PMID: 35863037; PMCID: PMC9431179.
SH21PTE31	pig	Shanghai	2021	GCA_023370175.1	Wang J, Lu MJ, Wang ZY, Jiang Y, Wu H, Pan ZM, Jiao X. Tigecycline-resistant Escherichia coli ST761 carrying tet(X4) in a pig farm, China. Front Microbiol. 2022 Aug 9;13:967313. doi: 10.3389/fmicb.2022.967313. PMID: 36016796; PMCID: PMC9396132.
SH21PTE53	pig	Shanghai	2021	GCA_025567725.1	Wang J, Lu MJ, Wang ZY, Jiang Y, Wu H, Pan ZM, Jiao X. Tigecycline-resistant Escherichia coli ST761 carrying tet(X4) in a pig farm, China. Front Microbiol. 2022 Aug 9;13:967313. doi: 10.3389/fmicb.2022.967313. PMID: 36016796; PMCID: PMC9396132.
SH21PTE49	pig	Shanghai	2021	GCA_025567705.1	Wang J, Lu MJ, Wang ZY, Jiang Y, Wu H, Pan ZM, Jiao X. Tigecycline-resistant Escherichia coli ST761 carrying tet(X4) in a pig farm, China. Front Microbiol. 2022 Aug 9;13:967313. doi: 10.3389/fmicb.2022.967313. PMID: 36016796; PMCID: PMC9396132.
SH21PTE35	pig	Shanghai	2021	GCA_025567675.1	Wang J, Lu MJ, Wang ZY, Jiang Y, Wu H, Pan ZM, Jiao X. Tigecycline-resistant Escherichia coli ST761 carrying tet(X4) in a pig farm, China. Front Microbiol. 2022 Aug 9;13:967313. doi: 10.3389/fmicb.2022.967313. PMID: 36016796; PMCID: PMC9396132.
SH21PTE33	pig	Shanghai	2021	GCA_025567655.1	Wang J, Lu MJ, Wang ZY, Jiang Y, Wu H, Pan ZM, Jiao X. Tigecycline-resistant Escherichia coli ST761 carrying tet(X4) in a pig farm, China. Front Microbiol. 2022 Aug 9;13:967313. doi: 10.3389/fmicb.2022.967313. PMID: 36016796; PMCID: PMC9396132.
SH21PE25	pig	Shanghai	2021	GCA_025567645.1	Wang J, Lu MJ, Wang ZY, Jiang Y, Wu H, Pan ZM, Jiao X. Tigecycline-resistant Escherichia coli ST761 carrying tet(X4) in a pig farm, China. Front Microbiol. 2022 Aug 9;13:967313. doi: 10.3389/fmicb.2022.967313. PMID: 36016796; PMCID: PMC9396132.
CX2-75T	migratory birds Feces	Zhejiang	2019	GCA_022969875.1	Zhang W, Lu X, Chen S, Liu Y, Peng D, Wang Z, Li R. Molecular epidemiology and population genomics of tet(X4), blaNDM or mcr-1 positive Escherichia coli from migratory birds in southeast coast of China. Ecotoxicol Environ Saf. 2022 Oct 1;244:114032. doi: 10.1016/j.ecoenv.2022.114032. Epub 2022 Sep 7. PMID: 36084501.
CX12T	migratory birds Feces	Zhejiang	2019	GCA_022969825.1	Zhang W, Lu X, Chen S, Liu Y, Peng D, Wang Z, Li R. Molecular epidemiology and population genomics of tet(X4), blaNDM or mcr-1 positive Escherichia coli from migratory birds in southeast coast of China. Ecotoxicol Environ Saf. 2022 Oct 1;244:114032. doi: 10.1016/j.ecoenv.2022.114032. Epub 2022 Sep 7. PMID: 36084501.
CX144T	migratory birds Feces	Zhejiang	2019	GCA_022969835.1	Zhang W, Lu X, Chen S, Liu Y, Peng D, Wang Z, Li R. Molecular epidemiology and population genomics of tet(X4), blaNDM or mcr-1 positive Escherichia coli from migratory birds in southeast coast of China. Ecotoxicol Environ Saf. 2022 Oct 1;244:114032. doi: 10.1016/j.ecoenv.2022.114032. Epub 2022 Sep 7. PMID: 36084501.
CX122T	migratory birds Feces	Zhejiang	2019	GCA_022969775.1	Zhang W, Lu X, Chen S, Liu Y, Peng D, Wang Z, Li R. Molecular epidemiology and population genomics of tet(X4), blaNDM or mcr-1 positive Escherichia coli from migratory birds in southeast coast of China. Ecotoxicol Environ Saf. 2022 Oct 1;244:114032. doi: 10.1016/j.ecoenv.2022.114032. Epub 2022 Sep 7. PMID: 36084501.
CX93T	migratory birds Feces	Zhejiang	2019	GCA_022969815.1	Zhang W, Lu X, Chen S, Liu Y, Peng D, Wang Z, Li R. Molecular epidemiology and population genomics of tet(X4), blaNDM or mcr-1 positive Escherichia coli from migratory birds in southeast coast of China. Ecotoxicol Environ Saf. 2022 Oct 1;244:114032. doi: 10.1016/j.ecoenv.2022.114032. Epub 2022 Sep 7. PMID: 36084501.
CX168T	migratory birds Feces	Zhejiang	2019	GCA_022969795.1	Zhang W, Lu X, Chen S, Liu Y, Peng D, Wang Z, Li R. Molecular epidemiology and population genomics of tet(X4), blaNDM or mcr-1 positive Escherichia coli from migratory birds in southeast coast of China. Ecotoxicol Environ Saf. 2022 Oct 1;244:114032. doi: 10.1016/j.ecoenv.2022.114032. Epub 2022 Sep 7. PMID: 36084501.
HY2-158T	migratory birds Feces	Zhejiang	2019	GCA_022969755.1	Zhang W, Lu X, Chen S, Liu Y, Peng D, Wang Z, Li R. Molecular epidemiology and population genomics of tet(X4), blaNDM or mcr-1 positive Escherichia coli from migratory birds in southeast coast of China. Ecotoxicol Environ Saf. 2022 Oct 1;244:114032. doi: 10.1016/j.ecoenv.2022.114032. Epub 2022 Sep 7. PMID: 36084501.
SE157T	migratory birds Feces	Shanghai	2019	GCA_022969715.1	Zhang W, Lu X, Chen S, Liu Y, Peng D, Wang Z, Li R. Molecular epidemiology and population genomics of tet(X4), blaNDM or mcr-1 positive Escherichia coli from migratory birds in southeast coast of China. Ecotoxicol Environ Saf. 2022 Oct 1;244:114032. doi: 10.1016/j.ecoenv.2022.114032. Epub 2022 Sep 7. PMID: 36084501.
SE51T	migratory birds Feces	Shanghai	2019	GCA_022969695.1	Zhang W, Lu X, Chen S, Liu Y, Peng D, Wang Z, Li R. Molecular epidemiology and population genomics of tet(X4), blaNDM or mcr-1 positive Escherichia coli from migratory birds in southeast coast of China. Ecotoxicol Environ Saf. 2022 Oct 1;244:114032. doi: 10.1016/j.ecoenv.2022.114032. Epub 2022 Sep 7. PMID: 36084501.
SE165T	migratory birds Feces	Shanghai	2019	GCA_022969675.1	Zhang W, Lu X, Chen S, Liu Y, Peng D, Wang Z, Li R. Molecular epidemiology and population genomics of tet(X4), blaNDM or mcr-1 positive Escherichia coli from migratory birds in southeast coast of China. Ecotoxicol Environ Saf. 2022 Oct 1;244:114032. doi: 10.1016/j.ecoenv.2022.114032. Epub 2022 Sep 7. PMID: 36084501.
SE56T	migratory birds Feces	Shanghai	2019	GCA_022969655.1	Zhang W, Lu X, Chen S, Liu Y, Peng D, Wang Z, Li R. Molecular epidemiology and population genomics of tet(X4), blaNDM or mcr-1 positive Escherichia coli from migratory birds in southeast coast of China. Ecotoxicol Environ Saf. 2022 Oct 1;244:114032. doi: 10.1016/j.ecoenv.2022.114032. Epub 2022 Sep 7. PMID: 36084501.
SW73T	migratory birds Feces	Shanghai	2019	GCA_022969635.1	Zhang W, Lu X, Chen S, Liu Y, Peng D, Wang Z, Li R. Molecular epidemiology and population genomics of tet(X4), blaNDM or mcr-1 positive Escherichia coli from migratory birds in southeast coast of China. Ecotoxicol Environ Saf. 2022 Oct 1;244:114032. doi: 10.1016/j.ecoenv.2022.114032. Epub 2022 Sep 7. PMID: 36084501.
SW16T	migratory birds Feces	Shanghai	2019	GCA_022969605.1	Zhang W, Lu X, Chen S, Liu Y, Peng D, Wang Z, Li R. Molecular epidemiology and population genomics of tet(X4), blaNDM or mcr-1 positive Escherichia coli from migratory birds in southeast coast of China. Ecotoxicol Environ Saf. 2022 Oct 1;244:114032. doi: 10.1016/j.ecoenv.2022.114032. Epub 2022 Sep 7. PMID: 36084501.
SW107T	migratory birds Feces	Shanghai	2019	GCA_022969705.1	Zhang W, Lu X, Chen S, Liu Y, Peng D, Wang Z, Li R. Molecular epidemiology and population genomics of tet(X4), blaNDM or mcr-1 positive Escherichia coli from migratory birds in southeast coast of China. Ecotoxicol Environ Saf. 2022 Oct 1;244:114032. doi: 10.1016/j.ecoenv.2022.114032. Epub 2022 Sep 7. PMID: 36084501.
DM13	pig	Sichuang	2021	GCA_025176335.1	Wang Q, Lei C, Cheng H, Yang X, Huang Z, Chen X, Ju Z, Zhang H, Wang H. Widespread Dissemination of Plasmid-Mediated Tigecycline Resistance Gene tet(X4) in Enterobacterales of Porcine Origin. Microbiol Spectr. 2022 Oct 26;10(5):e0161522. doi: 10.1128/spectrum.01615-22. Epub 2022 Sep 20. PMID: 36125305; PMCID: PMC9602804.
DM8	pig	Sichuang	2021	GCA_025176325.1	Wang Q, Lei C, Cheng H, Yang X, Huang Z, Chen X, Ju Z, Zhang H, Wang H. Widespread Dissemination of Plasmid-Mediated Tigecycline Resistance Gene tet(X4) in Enterobacterales of Porcine Origin. Microbiol Spectr. 2022 Oct 26;10(5):e0161522. doi: 10.1128/spectrum.01615-22. Epub 2022 Sep 20. PMID: 36125305; PMCID: PMC9602804.
TQ3	pig	Sichuang	2021	GCA_025176285.1	Wang Q, Lei C, Cheng H, Yang X, Huang Z, Chen X, Ju Z, Zhang H, Wang H. Widespread Dissemination of Plasmid-Mediated Tigecycline Resistance Gene tet(X4) in Enterobacterales of Porcine Origin. Microbiol Spectr. 2022 Oct 26;10(5):e0161522. doi: 10.1128/spectrum.01615-22. Epub 2022 Sep 20. PMID: 36125305; PMCID: PMC9602804.
TQ5	pig	Sichuang	2021	GCA_025176155.1	Wang Q, Lei C, Cheng H, Yang X, Huang Z, Chen X, Ju Z, Zhang H, Wang H. Widespread Dissemination of Plasmid-Mediated Tigecycline Resistance Gene tet(X4) in Enterobacterales of Porcine Origin. Microbiol Spectr. 2022 Oct 26;10(5):e0161522. doi: 10.1128/spectrum.01615-22. Epub 2022 Sep 20. PMID: 36125305; PMCID: PMC9602804.
TQ2	pig	Sichuang	2021	GCA_025176145.1	Wang Q, Lei C, Cheng H, Yang X, Huang Z, Chen X, Ju Z, Zhang H, Wang H. Widespread Dissemination of Plasmid-Mediated Tigecycline Resistance Gene tet(X4) in Enterobacterales of Porcine Origin. Microbiol Spectr. 2022 Oct 26;10(5):e0161522. doi: 10.1128/spectrum.01615-22. Epub 2022 Sep 20. PMID: 36125305; PMCID: PMC9602804.
DW28	pig	Sichuang	2021	GCA_025175045.1	Wang Q, Lei C, Cheng H, Yang X, Huang Z, Chen X, Ju Z, Zhang H, Wang H. Widespread Dissemination of Plasmid-Mediated Tigecycline Resistance Gene tet(X4) in Enterobacterales of Porcine Origin. Microbiol Spectr. 2022 Oct 26;10(5):e0161522. doi: 10.1128/spectrum.01615-22. Epub 2022 Sep 20. PMID: 36125305; PMCID: PMC9602804.
DW10	pig	Sichuang	2021	GCA_025175015.1	Wang Q, Lei C, Cheng H, Yang X, Huang Z, Chen X, Ju Z, Zhang H, Wang H. Widespread Dissemination of Plasmid-Mediated Tigecycline Resistance Gene tet(X4) in Enterobacterales of Porcine Origin. Microbiol Spectr. 2022 Oct 26;10(5):e0161522. doi: 10.1128/spectrum.01615-22. Epub 2022 Sep 20. PMID: 36125305; PMCID: PMC9602804.
XY1	pig	Sichuang	2021	GCA_025175145.1	Wang Q, Lei C, Cheng H, Yang X, Huang Z, Chen X, Ju Z, Zhang H, Wang H. Widespread Dissemination of Plasmid-Mediated Tigecycline Resistance Gene tet(X4) in Enterobacterales of Porcine Origin. Microbiol Spectr. 2022 Oct 26;10(5):e0161522. doi: 10.1128/spectrum.01615-22. Epub 2022 Sep 20. PMID: 36125305; PMCID: PMC9602804.
JZ19	pig	Sichuang	2021	GCA_025176645.1	Wang Q, Lei C, Cheng H, Yang X, Huang Z, Chen X, Ju Z, Zhang H, Wang H. Widespread Dissemination of Plasmid-Mediated Tigecycline Resistance Gene tet(X4) in Enterobacterales of Porcine Origin. Microbiol Spectr. 2022 Oct 26;10(5):e0161522. doi: 10.1128/spectrum.01615-22. Epub 2022 Sep 20. PMID: 36125305; PMCID: PMC9602804.
JZ50	pig	Sichuang	2021	GCA_025176625.1	Wang Q, Lei C, Cheng H, Yang X, Huang Z, Chen X, Ju Z, Zhang H, Wang H. Widespread Dissemination of Plasmid-Mediated Tigecycline Resistance Gene tet(X4) in Enterobacterales of Porcine Origin. Microbiol Spectr. 2022 Oct 26;10(5):e0161522. doi: 10.1128/spectrum.01615-22. Epub 2022 Sep 20. PMID: 36125305; PMCID: PMC9602804.
JZ27	pig	Sichuang	2021	GCA_025176605.1	Wang Q, Lei C, Cheng H, Yang X, Huang Z, Chen X, Ju Z, Zhang H, Wang H. Widespread Dissemination of Plasmid-Mediated Tigecycline Resistance Gene tet(X4) in Enterobacterales of Porcine Origin. Microbiol Spectr. 2022 Oct 26;10(5):e0161522. doi: 10.1128/spectrum.01615-22. Epub 2022 Sep 20. PMID: 36125305; PMCID: PMC9602804.
JZ21	pig	Sichuang	2021	GCA_025176585.1	Wang Q, Lei C, Cheng H, Yang X, Huang Z, Chen X, Ju Z, Zhang H, Wang H. Widespread Dissemination of Plasmid-Mediated Tigecycline Resistance Gene tet(X4) in Enterobacterales of Porcine Origin. Microbiol Spectr. 2022 Oct 26;10(5):e0161522. doi: 10.1128/spectrum.01615-22. Epub 2022 Sep 20. PMID: 36125305; PMCID: PMC9602804.
XY10	pig	Sichuang	2021	GCA_025176545.1	Wang Q, Lei C, Cheng H, Yang X, Huang Z, Chen X, Ju Z, Zhang H, Wang H. Widespread Dissemination of Plasmid-Mediated Tigecycline Resistance Gene tet(X4) in Enterobacterales of Porcine Origin. Microbiol Spectr. 2022 Oct 26;10(5):e0161522. doi: 10.1128/spectrum.01615-22. Epub 2022 Sep 20. PMID: 36125305; PMCID: PMC9602804.
XY7	pig	Sichuang	2021	GCA_025176525.1	Wang Q, Lei C, Cheng H, Yang X, Huang Z, Chen X, Ju Z, Zhang H, Wang H. Widespread Dissemination of Plasmid-Mediated Tigecycline Resistance Gene tet(X4) in Enterobacterales of Porcine Origin. Microbiol Spectr. 2022 Oct 26;10(5):e0161522. doi: 10.1128/spectrum.01615-22. Epub 2022 Sep 20. PMID: 36125305; PMCID: PMC9602804.
XY3	pig	Sichuang	2021	GCA_025176505.1	Wang Q, Lei C, Cheng H, Yang X, Huang Z, Chen X, Ju Z, Zhang H, Wang H. Widespread Dissemination of Plasmid-Mediated Tigecycline Resistance Gene tet(X4) in Enterobacterales of Porcine Origin. Microbiol Spectr. 2022 Oct 26;10(5):e0161522. doi: 10.1128/spectrum.01615-22. Epub 2022 Sep 20. PMID: 36125305; PMCID: PMC9602804.
DM22	pig	Sichuang	2021	GCA_025176485.1	Wang Q, Lei C, Cheng H, Yang X, Huang Z, Chen X, Ju Z, Zhang H, Wang H. Widespread Dissemination of Plasmid-Mediated Tigecycline Resistance Gene tet(X4) in Enterobacterales of Porcine Origin. Microbiol Spectr. 2022 Oct 26;10(5):e0161522. doi: 10.1128/spectrum.01615-22. Epub 2022 Sep 20. PMID: 36125305; PMCID: PMC9602804.
XY14	pig	Sichuang	2021	GCA_025176455.1	Wang Q, Lei C, Cheng H, Yang X, Huang Z, Chen X, Ju Z, Zhang H, Wang H. Widespread Dissemination of Plasmid-Mediated Tigecycline Resistance Gene tet(X4) in Enterobacterales of Porcine Origin. Microbiol Spectr. 2022 Oct 26;10(5):e0161522. doi: 10.1128/spectrum.01615-22. Epub 2022 Sep 20. PMID: 36125305; PMCID: PMC9602804.
DM3	pig	Sichuang	2021	GCA_025176445.1	Wang Q, Lei C, Cheng H, Yang X, Huang Z, Chen X, Ju Z, Zhang H, Wang H. Widespread Dissemination of Plasmid-Mediated Tigecycline Resistance Gene tet(X4) in Enterobacterales of Porcine Origin. Microbiol Spectr. 2022 Oct 26;10(5):e0161522. doi: 10.1128/spectrum.01615-22. Epub 2022 Sep 20. PMID: 36125305; PMCID: PMC9602804.
TQ6	pig	Sichuang	2021	GCA_025176085.1	Wang Q, Lei C, Cheng H, Yang X, Huang Z, Chen X, Ju Z, Zhang H, Wang H. Widespread Dissemination of Plasmid-Mediated Tigecycline Resistance Gene tet(X4) in Enterobacterales of Porcine Origin. Microbiol Spectr. 2022 Oct 26;10(5):e0161522. doi: 10.1128/spectrum.01615-22. Epub 2022 Sep 20. PMID: 36125305; PMCID: PMC9602804.
TQ13	pig	Sichuang	2021	GCA_025176025.1	Wang Q, Lei C, Cheng H, Yang X, Huang Z, Chen X, Ju Z, Zhang H, Wang H. Widespread Dissemination of Plasmid-Mediated Tigecycline Resistance Gene tet(X4) in Enterobacterales of Porcine Origin. Microbiol Spectr. 2022 Oct 26;10(5):e0161522. doi: 10.1128/spectrum.01615-22. Epub 2022 Sep 20. PMID: 36125305; PMCID: PMC9602804.
TQ41	pig	Sichuang	2021	GCA_025175925.1	Wang Q, Lei C, Cheng H, Yang X, Huang Z, Chen X, Ju Z, Zhang H, Wang H. Widespread Dissemination of Plasmid-Mediated Tigecycline Resistance Gene tet(X4) in Enterobacterales of Porcine Origin. Microbiol Spectr. 2022 Oct 26;10(5):e0161522. doi: 10.1128/spectrum.01615-22. Epub 2022 Sep 20. PMID: 36125305; PMCID: PMC9602804.
TQ25	pig	Sichuang	2021	GCA_025175905.1	Wang Q, Lei C, Cheng H, Yang X, Huang Z, Chen X, Ju Z, Zhang H, Wang H. Widespread Dissemination of Plasmid-Mediated Tigecycline Resistance Gene tet(X4) in Enterobacterales of Porcine Origin. Microbiol Spectr. 2022 Oct 26;10(5):e0161522. doi: 10.1128/spectrum.01615-22. Epub 2022 Sep 20. PMID: 36125305; PMCID: PMC9602804.
TQ55	pig	Sichuang	2021	GCA_025175855.1	Wang Q, Lei C, Cheng H, Yang X, Huang Z, Chen X, Ju Z, Zhang H, Wang H. Widespread Dissemination of Plasmid-Mediated Tigecycline Resistance Gene tet(X4) in Enterobacterales of Porcine Origin. Microbiol Spectr. 2022 Oct 26;10(5):e0161522. doi: 10.1128/spectrum.01615-22. Epub 2022 Sep 20. PMID: 36125305; PMCID: PMC9602804.
TQ17	pig	Sichuang	2021	GCA_025175815.1	Wang Q, Lei C, Cheng H, Yang X, Huang Z, Chen X, Ju Z, Zhang H, Wang H. Widespread Dissemination of Plasmid-Mediated Tigecycline Resistance Gene tet(X4) in Enterobacterales of Porcine Origin. Microbiol Spectr. 2022 Oct 26;10(5):e0161522. doi: 10.1128/spectrum.01615-22. Epub 2022 Sep 20. PMID: 36125305; PMCID: PMC9602804.
ECCL209	inpatient	Guangdong	\	SRR19844396	Shafiq M, Zeng M, Permana B, Bilal H, Huang J, Yao F, Algammal AM, Li X, Yuan Y, Jiao X. Coexistence of blaNDM-5 and tet(X4) in international high-risk Escherichia coli clone ST648 of human origin in China. Front Microbiol. 2022 Nov 10;13:1031688. doi: 10.3389/fmicb.2022.1031688. PMID: 36439817; PMCID: PMC9685555.
PS1-2	small intestine	Jiangsu	2020	GCA_023276775.1	Li Y, Wang P, Xiao X, Li R, Wang Z. Genomic characterization of tigecycline-resistant tet(X4)-positive E. coli in slaughterhouses. Vet Microbiol. 2023 Jan;276:109606. doi: 10.1016/j.vetmic.2022.109606. Epub 2022 Nov 24. PMID: 36455494.
PS1-1	small intestine	Jiangsu	2020	GCA_023276555.1	Li Y, Wang P, Xiao X, Li R, Wang Z. Genomic characterization of tigecycline-resistant tet(X4)-positive E. coli in slaughterhouses. Vet Microbiol. 2023 Jan;276:109606. doi: 10.1016/j.vetmic.2022.109606. Epub 2022 Nov 24. PMID: 36455494.
PS13-3	small intestine	Jiangsu	2020	GCA_023276535.1	Li Y, Wang P, Xiao X, Li R, Wang Z. Genomic characterization of tigecycline-resistant tet(X4)-positive E. coli in slaughterhouses. Vet Microbiol. 2023 Jan;276:109606. doi: 10.1016/j.vetmic.2022.109606. Epub 2022 Nov 24. PMID: 36455494.
PS15-2	small intestine	Jiangsu	2020	GCA_023276515.1	Li Y, Wang P, Xiao X, Li R, Wang Z. Genomic characterization of tigecycline-resistant tet(X4)-positive E. coli in slaughterhouses. Vet Microbiol. 2023 Jan;276:109606. doi: 10.1016/j.vetmic.2022.109606. Epub 2022 Nov 24. PMID: 36455494.
PS6-3	small intestine	Jiangsu	2020	GCA_023276495.1	Li Y, Wang P, Xiao X, Li R, Wang Z. Genomic characterization of tigecycline-resistant tet(X4)-positive E. coli in slaughterhouses. Vet Microbiol. 2023 Jan;276:109606. doi: 10.1016/j.vetmic.2022.109606. Epub 2022 Nov 24. PMID: 36455494.
PW1-2	environment	Jiangsu	2020	GCA_023276475.1	Li Y, Wang P, Xiao X, Li R, Wang Z. Genomic characterization of tigecycline-resistant tet(X4)-positive E. coli in slaughterhouses. Vet Microbiol. 2023 Jan;276:109606. doi: 10.1016/j.vetmic.2022.109606. Epub 2022 Nov 24. PMID: 36455494.
PS15-1	small intestine	Jiangsu	2020	GCA_023276455.1	Li Y, Wang P, Xiao X, Li R, Wang Z. Genomic characterization of tigecycline-resistant tet(X4)-positive E. coli in slaughterhouses. Vet Microbiol. 2023 Jan;276:109606. doi: 10.1016/j.vetmic.2022.109606. Epub 2022 Nov 24. PMID: 36455494.
PB3-5	large intestine	Jiangsu	2020	GCA_023277095.1	Li Y, Wang P, Xiao X, Li R, Wang Z. Genomic characterization of tigecycline-resistant tet(X4)-positive E. coli in slaughterhouses. Vet Microbiol. 2023 Jan;276:109606. doi: 10.1016/j.vetmic.2022.109606. Epub 2022 Nov 24. PMID: 36455494.
PC7-1	faeces	Jiangsu	2020	GCA_023277075.1	Li Y, Wang P, Xiao X, Li R, Wang Z. Genomic characterization of tigecycline-resistant tet(X4)-positive E. coli in slaughterhouses. Vet Microbiol. 2023 Jan;276:109606. doi: 10.1016/j.vetmic.2022.109606. Epub 2022 Nov 24. PMID: 36455494.
PEA-3	environment	Jiangsu	2020	GCA_023277045.1	Li Y, Wang P, Xiao X, Li R, Wang Z. Genomic characterization of tigecycline-resistant tet(X4)-positive E. coli in slaughterhouses. Vet Microbiol. 2023 Jan;276:109606. doi: 10.1016/j.vetmic.2022.109606. Epub 2022 Nov 24. PMID: 36455494.
PC4-2	faeces	Jiangsu	2020	GCA_023277035.1	Li Y, Wang P, Xiao X, Li R, Wang Z. Genomic characterization of tigecycline-resistant tet(X4)-positive E. coli in slaughterhouses. Vet Microbiol. 2023 Jan;276:109606. doi: 10.1016/j.vetmic.2022.109606. Epub 2022 Nov 24. PMID: 36455494.
PB6-4	large intestine	Jiangsu	2020	GCA_023277005.1	Li Y, Wang P, Xiao X, Li R, Wang Z. Genomic characterization of tigecycline-resistant tet(X4)-positive E. coli in slaughterhouses. Vet Microbiol. 2023 Jan;276:109606. doi: 10.1016/j.vetmic.2022.109606. Epub 2022 Nov 24. PMID: 36455494.
PB9-4	large intestine	Jiangsu	2020	GCA_023276995.1	Li Y, Wang P, Xiao X, Li R, Wang Z. Genomic characterization of tigecycline-resistant tet(X4)-positive E. coli in slaughterhouses. Vet Microbiol. 2023 Jan;276:109606. doi: 10.1016/j.vetmic.2022.109606. Epub 2022 Nov 24. PMID: 36455494.
PF3-2	faeces	Jiangsu	2020	GCA_023276975.1	Li Y, Wang P, Xiao X, Li R, Wang Z. Genomic characterization of tigecycline-resistant tet(X4)-positive E. coli in slaughterhouses. Vet Microbiol. 2023 Jan;276:109606. doi: 10.1016/j.vetmic.2022.109606. Epub 2022 Nov 24. PMID: 36455494.
PF7-1	faeces	Jiangsu	2020	GCA_023276935.1	Li Y, Wang P, Xiao X, Li R, Wang Z. Genomic characterization of tigecycline-resistant tet(X4)-positive E. coli in slaughterhouses. Vet Microbiol. 2023 Jan;276:109606. doi: 10.1016/j.vetmic.2022.109606. Epub 2022 Nov 24. PMID: 36455494.
PF3-1	faeces	Jiangsu	2020	GCA_023276945.1	Li Y, Wang P, Xiao X, Li R, Wang Z. Genomic characterization of tigecycline-resistant tet(X4)-positive E. coli in slaughterhouses. Vet Microbiol. 2023 Jan;276:109606. doi: 10.1016/j.vetmic.2022.109606. Epub 2022 Nov 24. PMID: 36455494.
PF4-4	faeces	Jiangsu	2020	GCA_023276905.1	Li Y, Wang P, Xiao X, Li R, Wang Z. Genomic characterization of tigecycline-resistant tet(X4)-positive E. coli in slaughterhouses. Vet Microbiol. 2023 Jan;276:109606. doi: 10.1016/j.vetmic.2022.109606. Epub 2022 Nov 24. PMID: 36455494.
PF88-5	faeces	Jiangsu	2020	GCA_023276895.1	Li Y, Wang P, Xiao X, Li R, Wang Z. Genomic characterization of tigecycline-resistant tet(X4)-positive E. coli in slaughterhouses. Vet Microbiol. 2023 Jan;276:109606. doi: 10.1016/j.vetmic.2022.109606. Epub 2022 Nov 24. PMID: 36455494.
PH1-3	environment	Jiangsu	2020	GCA_023276875.1	Li Y, Wang P, Xiao X, Li R, Wang Z. Genomic characterization of tigecycline-resistant tet(X4)-positive E. coli in slaughterhouses. Vet Microbiol. 2023 Jan;276:109606. doi: 10.1016/j.vetmic.2022.109606. Epub 2022 Nov 24. PMID: 36455494.
PH1-1	environment	Jiangsu	2020	GCA_023276855.1	Li Y, Wang P, Xiao X, Li R, Wang Z. Genomic characterization of tigecycline-resistant tet(X4)-positive E. coli in slaughterhouses. Vet Microbiol. 2023 Jan;276:109606. doi: 10.1016/j.vetmic.2022.109606. Epub 2022 Nov 24. PMID: 36455494.
PM4-2	cecum	Jiangsu	2020	GCA_023276815.1	Li Y, Wang P, Xiao X, Li R, Wang Z. Genomic characterization of tigecycline-resistant tet(X4)-positive E. coli in slaughterhouses. Vet Microbiol. 2023 Jan;276:109606. doi: 10.1016/j.vetmic.2022.109606. Epub 2022 Nov 24. PMID: 36455494.
PM5-1	cecum	Jiangsu	2020	GCA_023276825.1	Li Y, Wang P, Xiao X, Li R, Wang Z. Genomic characterization of tigecycline-resistant tet(X4)-positive E. coli in slaughterhouses. Vet Microbiol. 2023 Jan;276:109606. doi: 10.1016/j.vetmic.2022.109606. Epub 2022 Nov 24. PMID: 36455494.
PB6-1	large intestine	Jiangsu	2020	GCA_023277165.1	Li Y, Wang P, Xiao X, Li R, Wang Z. Genomic characterization of tigecycline-resistant tet(X4)-positive E. coli in slaughterhouses. Vet Microbiol. 2023 Jan;276:109606. doi: 10.1016/j.vetmic.2022.109606. Epub 2022 Nov 24. PMID: 36455494.
PS10-3	small intestine	Jiangsu	2020	GCA_023272815.1	Li Y, Wang P, Xiao X, Li R, Wang Z. Genomic characterization of tigecycline-resistant tet(X4)-positive E. coli in slaughterhouses. Vet Microbiol. 2023 Jan;276:109606. doi: 10.1016/j.vetmic.2022.109606. Epub 2022 Nov 24. PMID: 36455494.
PM4-5	cecum	Jiangsu	2020	GCA_023272775.1	Li Y, Wang P, Xiao X, Li R, Wang Z. Genomic characterization of tigecycline-resistant tet(X4)-positive E. coli in slaughterhouses. Vet Microbiol. 2023 Jan;276:109606. doi: 10.1016/j.vetmic.2022.109606. Epub 2022 Nov 24. PMID: 36455494.
PW1-4	environment	Jiangsu	2020	GCA_023276395.1	Li Y, Wang P, Xiao X, Li R, Wang Z. Genomic characterization of tigecycline-resistant tet(X4)-positive E. coli in slaughterhouses. Vet Microbiol. 2023 Jan;276:109606. doi: 10.1016/j.vetmic.2022.109606. Epub 2022 Nov 24. PMID: 36455494.

## Sheet: TableS2C
Table S2C. Detailed information of the tet(X4)-positive E. coli obtained from GenBank used in Figure4.
Strains	Origin	Location	Accession number
NX-C123	chicken	Ningxia	GCA_014529195.1
NX-P181	pig	Ningxia	GCA_014529085.1
NX-P197	pig	Ningxia	GCA_014527685.1
SAX-C98	chicken	Shaanxi	GCA_014528335.1
PK8276	chicken	Pakistan	GCA_019428725.1
HS2-1	pork	Heibei	GCA_015731245.1
LHM10-1	pig stool	jiangXi	SAMN11087649
SH12R	pork	Shanghai	GCA_015731065.1
58-3	retail chicken meat	Sichuan	GCA_014075795.1
74-2	retail chicken meat	Sichuan	GCA_014075475.1
1919D3	pig	Henan	GCA_009671105.1
1919D62	pig	Henan	GCA_009671125.1
2EC1	healthy indiviual stool	Singapore	GCA_009905115.1
2FT38-2	stool migratory birds	Guangdong	GCF_007352605.1
2FT39	stool migratory birds	Guangdong	GCF_007352615.1
2ZN37-2	stool migratory birds	Guangdong	GCF_007352595.1
63-2	retail chicken meat	Sichuan	GCA_014075595.1
94EC	healthy indiviual stool	Singapore	GCA_009905135.1
EC931	urine inpatient	Zhengjiang	GCA_014522225.1
NT1F10	pig	Jiangsu	GCA_014904435.2
NT1N31	pig	Jiangsu	GCA_014904215.2
NT1N34	pig	Jiangsu	GCA_014904135.2
NT1W22	farm water	Jiangsu	GCA_014904185.2
NT1W25	farm water	Jiangsu	GCA_014904145.2
PK8217	chicken	Pakistan	GCA_019428625.1
PK8241	chicken	Pakistan	GCA_019428705.1
PK8261	chicken	Pakistan	GCA_019428745.1
PK8275	chicken	Pakistan	GCA_019428765.1
PK8277	chicken	Pakistan	GCA_019428665.1
PK8568	chicken	Pakistan	GCA_019428645.1
PM4-5	cecum	Jiangsu	GCA_023272775.1
S110-1	inpatient stool	Guangdong	GCA_019879685.1
S314-1	inpatient stool	Guangdong	GCA_019879605.1
S540-1	inpatient stool	Guangdong	GCA_019879385.1
S698-1	inpatient stool	Guangdong	GCA_019879295.1
SH21PTE31	pig	Shanghai	GCA_023370175.1
STB20-1	pig stool	JiangSu	GCF_011691525.1
TKEC21-59	wastewater	turkey	GCA_022385215.1
YPE10	pork sample	JiangSu	GCA_008807135.1
YPE12	pork sample	JiangSu	GCA_008807155.1
YY76-1	cow feces	Hainan	GCF_008080655.1
