# Supplementary material for: Genomic characterization revealing the high rate of tet(X4)-positive Escherichia coli in animals associated with successful genetic elements
Source: Front Microbiol. 2024 Jun 24;15:1423352. doi: 10.3389/fmicb.2024.1423352 (PMC11228144; doi:10.3389/fmicb.2024.1423352)
Supplement: Supplementary file 3 [file Table_3.XLSX]

## Sheet: Table4
Table S3. Distribution of sequence types (ST) and resistance genes in the tet(X4)-positive E. coli
sample ID	Source	ST	tet(X4)	ARR-3	aac(3)-IId	aac(3)-Iva	aadA1	aadA22	aadA2	aadA5	aadA8	ant(3'')-Ia	aph(3'')-Ib	aph(3')-Ia	aph(4)-Ia	aph(6)-Id	blaCFE-1	blaCMY-101	blaCMY-104	blaCMY-155	blaCMY-2	blaCTX-M-130	blaCTX-M-14	blaCTX-M-55	blaCTX-M-65	blaOXA-10	blaSHV-12	blaTEM-104	blaTEM-122	blaTEM-135	blaTEM-1A	blaTEM-1B	blaTEM-230	blaTEM-32	catA1	cmlA1	dfrA12	dfrA14	dfrA17	dfrA1	dfrA5	erm(42)	erm(B)	floR	fosA3	fosA7	lnu(F)	lnu(G)	mcr-1.1
2EC1	GenBank	ST4977	1	.	.	1	.	.	.	.	.	1	.	.	1	.	1	.	.	.	.	.	.	.	1	.	.	.	.	.	.	1	.	.	.	.	.	.	.	.	1	.	.	1	.	.	.	.	.
63-2	GenBank	ST7366	1	.	.	.	.	.	1	.	.	.	.	.	.	.	.	.	.	1	.	.	.	.	.	.	.	.	.	.	.	1	.	.	.	.	1	.	.	.	.	.	.	1	.	.	.	.	.
94EC	GenBank	ST156	1	.	.	1	.	.	.	.	.	.	1	.	1	1	1	.	.	.	.	.	.	.	1	.	.	.	.	.	.	1	.	.	.	.	.	.	.	.	.	.	.	1	1	.	.	.	1
PK8568	GenBank	ST351	1	.	.	.	.	.	.	.	.	.	.	1	.	.	1	.	.	.	.	.	.	.	.	.	.	.	.	1	.	1	.	.	1	.	.	1	.	.	.	.	.	1	.	.	.	.	1
S221-6	GenBank	ST871	1	.	1	.	1	.	.	.	1	.	.	.	.	.	.	.	1	.	.	.	.	.	.	.	.	.	.	.	.	1	.	.	.	.	1	.	.	.	.	.	.	1	.	.	.	1	.
S314-1	GenBank	ST46	1	.	.	.	.	.	1	1	.	1	.	.	.	1	1	.	.	.	.	.	.	.	.	.	.	.	.	.	.	1	.	.	.	.	1	.	1	.	.	.	1	1	.	.	.	1	.
TKEC21-17	GenBank	ST609	1	.	.	.	.	.	1	.	.	1	.	.	.	.	1	.	.	.	.	.	.	.	.	.	1	.	.	.	.	1	.	.	.	.	1	.	.	.	.	.	.	1	.	.	1	.	.
YPE10	GenBank	ST10	1	.	.	.	.	.	1	.	.	1	.	.	.	.	1	.	.	.	.	.	.	.	.	.	.	.	.	.	.	1	.	.	.	.	1	.	.	.	.	.	.	1	.	.	.	1	.
47P1FS3-2	In this study	ST9867	1	.	.	.	.	1	1	.	.	.	1	1	.	1	1	.	.	.	.	.	.	.	.	.	.	.	.	.	.	1	.	.	.	.	1	.	.	.	.	.	.	1	.	.	.	1	.
TECO1	In this study	ST58	1	.	1	.	.	1	1	1	.	.	1	.	.	1	1	.	.	.	1	.	.	.	.	.	.	.	.	.	.	1	.	.	1	.	.	.	1	.	.	.	.	1	.	.	1	1	.
TECO10	In this study	ST58	1	.	.	.	.	.	1	.	.	1	.	.	.	.	1	.	.	.	.	.	.	.	.	.	1	.	.	.	.	1	.	.	.	1	1	.	.	.	.	.	.	1	.	.	1	.	.
TECO103	In this study	ST3595	1	.	1	.	.	1	1	.	.	.	1	.	.	1	.	.	.	1	.	.	.	.	.	.	.	.	.	.	.	1	.	.	.	.	1	.	.	.	.	.	.	1	.	.	.	1	.
TECO105	In this study	ST195	1	.	1	.	.	.	1	.	.	1	.	1	.	.	1	.	.	.	.	.	1	.	.	.	.	.	.	.	.	1	.	.	.	1	1	.	.	.	.	.	.	1	.	.	1	.	.
TECO106	In this study	ST2144	1	.	1	.	1	.	1	.	.	.	.	.	.	.	1	.	.	.	.	.	.	1	.	.	.	.	.	.	.	1	.	.	.	1	1	.	.	.	.	.	.	1	.	.	.	1	.
TECO108	In this study	ST847	1	.	.	.	.	.	.	.	.	1	.	.	.	.	1	.	.	.	.	.	.	.	.	.	.	.	1	.	.	.	.	.	.	.	.	1	.	.	.	.	.	1	.	1	.	1	.
TECO11	In this study	ST877	1	.	.	.	.	.	1	.	.	1	.	.	.	.	1	.	.	.	.	1	.	.	.	.	.	.	.	.	.	1	.	.	.	1	1	.	.	.	.	1	.	1	.	.	.	.	.
TECO110	In this study	ST101	1	.	.	.	.	.	.	.	.	1	1	.	.	1	1	.	.	.	.	.	.	.	.	.	.	.	.	.	.	1	.	.	.	.	.	.	.	.	.	.	.	1	.	.	.	1	.
TECO12	In this study	ST877	1	.	.	.	.	.	1	.	.	1	.	.	.	.	1	.	.	.	1	.	.	.	.	.	.	.	.	.	.	.	.	1	.	1	1	.	.	.	.	1	.	1	.	.	.	.	.
TECO13	In this study	ST48	1	.	.	.	.	.	1	.	.	1	.	.	.	.	.	.	1	.	.	.	.	.	.	.	1	.	.	.	.	.	.	.	.	1	1	.	.	.	.	.	.	1	.	.	1	.	.
TECO14	In this study	ST877	1	.	.	.	1	.	1	.	.	.	1	1	.	1	1	.	.	.	.	.	.	.	.	.	.	.	.	.	.	.	.	.	.	1	1	.	.	.	.	.	.	1	.	.	.	1	.
TECO15	In this study	ST877	1	.	.	.	.	.	1	.	.	1	.	.	.	.	1	.	.	.	1	.	.	.	.	.	.	.	.	.	.	.	.	.	.	1	1	.	.	.	.	1	.	1	.	.	.	.	.
TECO16	In this study	ST877	1	.	.	.	.	.	1	.	.	1	.	.	.	.	1	.	.	.	1	.	.	.	.	.	.	.	.	.	.	.	.	.	.	1	1	.	.	.	.	1	.	1	.	.	.	.	.
TECO17	In this study	ST48	1	.	.	.	.	.	1	.	.	1	.	1	.	.	1	.	.	.	.	.	.	.	.	.	1	.	.	.	.	1	.	.	.	1	.	1	.	.	.	.	.	1	.	.	1	.	.
TECO18	In this study	ST25	1	.	.	.	.	.	.	1	.	1	.	.	.	.	1	.	.	.	.	.	.	.	.	.	.	.	.	.	.	1	.	.	.	.	.	.	1	.	.	.	.	1	.	.	.	1	.
TECO19	In this study	ST877	1	.	.	.	.	.	1	.	.	1	.	.	.	.	1	.	.	.	1	.	.	.	.	.	.	.	.	.	.	.	.	.	.	1	1	.	.	.	.	1	.	1	.	.	.	.	.
TECO20	In this study	ST871	1	.	.	.	.	.	1	.	.	1	.	.	.	.	.	.	1	.	.	.	.	.	.	.	1	.	.	.	.	1	.	.	.	1	1	.	.	.	.	.	.	1	.	.	1	.	.
TECO21	In this study	ST192	1	.	.	.	.	.	1	.	.	.	1	.	.	1	1	.	.	.	.	.	.	.	.	.	1	.	.	.	.	.	.	.	.	.	.	1	.	.	.	.	.	1	.	.	1	.	.
TECO22	In this study	ST871	1	.	.	.	.	.	1	.	.	1	.	.	.	.	.	.	1	.	.	.	.	.	.	.	1	.	.	.	.	1	.	.	.	1	1	.	.	.	.	.	.	1	.	.	1	.	.
TECO23	In this study	ST641	1	.	.	.	.	.	1	.	.	.	.	.	.	.	1	.	.	.	.	.	.	.	.	.	.	.	.	.	.	.	.	.	.	.	1	.	.	.	.	.	.	1	.	.	1	.	.
TECO24	In this study	ST195	1	.	1	.	.	.	1	.	.	1	.	1	.	.	1	.	.	.	.	.	1	.	.	.	.	.	.	.	.	1	.	.	.	1	1	.	.	.	.	.	.	1	.	.	1	.	.
TECO25	In this study	ST871	1	.	.	.	.	.	1	.	.	.	.	.	.	.	.	.	1	.	.	.	.	.	.	.	.	.	.	.	.	.	.	.	.	.	.	.	.	.	.	.	.	1	.	.	1	.	.
TECO26	In this study	ST10	1	.	.	.	.	1	1	.	.	.	.	.	.	.	1	.	.	.	.	.	.	.	.	.	.	.	.	.	.	1	.	.	.	.	1	.	.	.	.	.	.	1	.	.	.	1	.
TECO27	In this study	ST48	1	.	.	.	.	.	1	.	.	1	.	1	.	.	1	.	.	.	.	.	.	.	.	.	1	.	.	.	.	1	.	.	.	1	.	.	.	.	.	.	.	1	.	.	1	.	.
TECO28	In this study	ST206	1	.	1	.	1	.	1	.	.	.	.	1	.	.	1	.	.	.	1	.	.	.	.	.	.	.	.	.	.	1	.	.	.	1	1	.	.	.	.	.	.	1	.	.	.	1	.
TECO29	In this study	ST195	1	.	1	.	.	.	1	.	.	1	.	1	.	.	1	.	.	.	.	.	1	.	.	.	.	.	.	.	.	1	.	.	.	1	1	.	.	.	.	.	.	1	.	.	1	.	.
TECO3	In this study	ST641	1	.	.	.	.	.	1	.	.	.	.	.	.	.	1	.	.	.	.	.	.	.	.	.	.	.	.	.	1	.	.	.	.	.	.	.	.	.	.	.	.	1	.	.	1	.	.
TECO30	In this study	ST195	1	.	1	.	.	.	1	.	.	1	.	1	.	.	1	.	.	.	.	.	1	.	.	.	.	.	.	.	.	1	.	.	.	1	1	.	.	.	.	.	.	1	.	.	1	.	.
TECO31	In this study	ST877	1	.	.	.	.	.	1	.	.	1	.	.	.	.	1	.	.	.	.	.	.	.	.	.	.	.	.	.	.	.	.	1	.	1	1	.	.	.	.	1	.	1	.	.	.	.	.
TECO32	In this study	ST195	1	.	1	.	.	.	1	.	.	1	.	1	.	.	1	.	.	.	.	.	1	.	.	.	.	.	.	.	.	1	.	.	.	1	1	.	.	.	.	.	.	1	.	.	1	.	.
TECO33	In this study	ST195	1	.	1	.	.	.	1	.	.	1	.	1	.	.	1	.	.	.	.	.	1	.	.	.	.	.	.	.	.	1	.	.	.	1	1	.	.	.	.	.	.	1	.	.	1	.	.
TECO34	In this study	ST398	1	.	.	.	1	.	1	.	.	.	.	.	.	.	1	.	.	.	.	.	.	.	.	.	.	.	.	.	.	1	.	.	.	1	1	.	.	.	.	.	.	1	.	.	.	1	.
TECO35	In this study	ST871	1	.	.	.	.	.	1	.	.	1	.	.	.	.	.	.	1	.	.	.	.	.	.	.	1	.	.	.	.	1	.	.	.	1	1	.	.	.	.	.	.	1	.	.	1	.	.
TECO36	In this study	ST398	1	.	.	.	1	.	1	.	.	.	.	.	.	.	1	.	.	.	.	.	.	.	.	.	.	.	.	.	.	1	.	.	.	1	1	.	.	.	.	.	.	1	.	.	.	1	.
TECO37	In this study	ST195	1	.	1	.	.	.	1	.	.	1	.	1	.	.	1	.	.	.	.	.	1	.	.	.	.	.	.	.	.	1	.	.	.	1	1	.	.	.	.	.	.	1	.	.	1	.	.
TECO38	In this study	ST58	1	.	.	.	.	.	1	.	.	1	.	.	.	.	1	.	.	.	.	.	.	.	.	.	1	.	.	.	.	.	.	.	.	1	1	.	.	.	.	.	.	1	.	.	.	.	.
TECO39	In this study	ST13311	1	.	.	.	1	.	1	.	.	.	.	1	.	.	1	.	.	.	.	.	.	.	.	.	.	1	.	.	.	.	.	.	.	1	1	.	.	.	.	.	1	1	.	.	.	1	.
TECO4	In this study	ST761	1	.	.	.	.	.	.	.	.	.	.	.	.	.	1	.	.	.	.	.	.	.	.	.	.	.	.	.	.	1	.	.	.	.	.	.	.	.	1	.	.	1	.	.	.	.	.
TECO40	In this study	ST101	1	.	1	.	1	.	1	.	.	.	.	.	.	.	1	.	.	.	.	.	.	.	.	.	.	.	.	.	.	1	.	.	.	1	1	.	.	.	.	.	.	1	.	.	.	.	.
TECO41	In this study	ST101	1	.	1	.	1	.	1	.	.	.	.	.	.	.	1	.	.	.	.	.	.	.	.	.	.	.	.	.	.	1	.	.	.	1	1	.	.	.	.	.	.	1	.	.	.	.	.
TECO42	In this study	ST10	1	.	.	.	1	.	1	.	.	.	.	.	.	.	.	1	.	.	.	.	.	.	.	.	.	.	.	.	.	1	.	.	.	1	1	.	.	.	.	.	.	1	.	.	.	1	.
TECO43	In this study	ST13311	1	.	.	.	1	.	1	.	.	.	.	1	.	.	1	.	.	.	.	.	.	.	.	.	.	1	.	.	.	.	.	.	.	1	1	.	.	.	.	.	1	1	.	.	.	1	.
TECO44	In this study	ST877	1	.	.	.	.	.	1	.	.	1	.	.	.	.	1	.	.	.	.	.	.	.	.	.	.	.	.	.	.	.	.	1	.	1	1	.	.	.	.	1	1	1	.	.	.	.	.
TECO45	In this study	ST398	1	.	.	.	1	.	1	.	.	.	.	.	.	.	1	.	.	.	.	.	.	.	.	.	.	.	.	.	.	1	.	.	.	1	1	.	.	.	.	.	.	1	.	.	.	1	.
TECO46	In this study	ST953	1	.	.	.	1	.	1	.	.	.	.	1	.	.	1	.	.	.	.	.	.	.	.	.	.	.	.	.	.	1	.	.	.	1	1	.	.	.	.	.	.	1	.	.	.	1	.
TECO47	In this study	ST5945	1	.	.	.	1	.	1	.	.	.	.	1	.	.	1	.	.	.	.	.	.	.	.	.	.	.	.	.	.	1	.	.	.	1	1	.	.	.	.	.	.	1	.	.	.	1	.
TECO48	In this study	ST871	1	.	.	.	.	.	1	.	.	1	.	.	.	.	.	.	1	.	.	.	.	.	.	.	1	.	.	.	.	1	.	.	.	1	1	.	.	.	.	.	.	1	.	.	1	.	.
TECO49	In this study	ST871	1	.	.	.	.	.	1	.	.	1	.	.	.	.	.	.	1	.	.	.	.	.	.	.	.	.	.	.	.	1	.	.	.	1	1	.	.	.	.	.	.	1	.	.	1	.	.
TECO5	In this study	ST1114	1	1	1	.	.	.	.	.	.	1	.	1	.	.	1	.	.	.	.	.	.	1	.	1	.	.	.	.	.	.	.	.	.	1	.	1	.	.	.	.	.	1	.	.	.	.	.
TECO50	In this study	ST10	1	.	1	.	.	.	.	.	.	1	1	.	.	1	.	.	.	1	.	.	.	.	.	.	.	1	.	.	.	.	1	.	1	.	.	.	.	1	.	1	.	1	.	.	1	.	.
TECO51	In this study	ST10	1	.	.	.	1	.	1	.	.	.	.	.	.	.	.	1	.	.	.	.	.	.	.	.	1	.	.	.	.	1	.	.	.	.	.	.	.	.	.	.	.	1	.	.	1	.	.
TECO6	In this study	ST11420	1	.	.	.	.	.	.	.	.	.	.	.	.	.	.	1	.	.	.	.	.	.	.	.	.	.	.	.	.	1	.	.	.	.	.	.	.	.	1	.	.	1	.	.	.	.	.
TECO7	In this study	ST10512	1	.	.	.	.	.	1	.	.	.	1	.	.	1	1	.	.	.	.	.	.	.	.	.	1	.	.	.	.	.	.	.	.	.	.	1	.	.	.	.	.	1	.	.	1	.	.
TECO8	In this study	ST398	1	.	.	.	1	.	1	.	.	.	.	.	.	.	1	.	.	.	.	.	.	.	.	.	.	.	.	.	.	1	.	.	.	1	1	.	.	.	.	.	.	1	.	.	.	1	.
TECO9	In this study	ST716	1	.	1	.	1	.	1	.	.	.	.	.	.	.	.	.	.	1	.	.	.	.	.	.	.	1	.	.	.	.	.	.	.	1	1	.	.	.	.	.	.	1	.	.	.	1	.
[truncated: 13 more columns]
